# Supplementary material for: (3-Chloro­phen­yl)[(E)-2-(1,3-di­thio­lan-2-yl­idene)hydrazinyl­idene]methyl 3-chloro­benzoate
Source: Acta Crystallogr Sect E Struct Rep Online. 2013 Apr 13;69(Pt 5):o714. doi: 10.1107/S1600536813009239 (PMC3648247; doi:10.1107/S1600536813009239)
Supplement: Supplementary file 1 [file e-69-0o714-sup1.cif]

##############################################################################
#                                                                            #
# This CIF contains the data in a paper accepted for publication in          #
# Acta Crystallographica Section E. It conforms to the requirements of       #
# Notes for Authors for Acta Crystallographica Section E, and has been       #
# peer reviewed under the auspices of the IUCr Commission on Journals.       #
#                                                                            #
# Full details of the Crystallographic Information File format               #
# are given in the paper "The Crystallographic Information File (CIF):       #
# a New Standard Archive File for Crystallography" by S. R. Hall, F. H.      #
# Allen and I. D. Brown [Acta Cryst. (1991), A47, 655-685].                  #
#                                                                            #
# The current version of the core CIF dictionary is obtainable from          #
# ftp://ftp.iucr.org/pub/cif_core.dic.                                       #
#                                                                            #
# Software is freely available for graphical display of the structure(s)     #
# in this CIF. For information consult the CIF software page                 #
# http://www.iucr.org/resources/cif/software.                                #
#                                                                            #
# This file may be used for bona fide research purposes within the           #
# scientific community so long as proper attribution is given to the journal # 
# article from which it was obtained.                                        #
#                                                                            #
##############################################################################
data_I
_audit_creation_method     SHELXL-97
_chemical_name_systematic
;
(3-Chlorophenyl)[(<i>E</i>)-2-(1,3-dithiolan-2-ylidene)hydrazinylidene]methyl
3-chlorobenzoate
;
_chemical_name_common     ?
_chemical_formula_moiety     'C17 H12 Cl2 N2 O2 S2'
_chemical_formula_sum     'C17 H12 Cl2 N2 O2 S2'
_chemical_formula_iupac     'C17 H12 Cl2 N2 O2 S2'
_chemical_formula_weight     411.31
_chemical_melting_point     ?
_symmetry_cell_setting     triclinic
_symmetry_space_group_name_H-M     'P -1'
_symmetry_space_group_name_HALL     '-P 1'
loop_
    _symmetry_equiv_pos_as_xyz
    'x, y, z'
    '-x, -y, -z'
_cell_length_a     8.960(5)
_cell_length_b     9.944(6)
_cell_length_c     11.128(6)
_cell_angle_alpha     104.174(8)
_cell_angle_beta     111.041(7)
_cell_angle_gamma     99.410(2)
_cell_volume     861.9(8)
_cell_formula_units_Z     2
_cell_measurement_reflns_used     3010
_cell_measurement_theta_min     2.1
_cell_measurement_theta_max     27.9
_cell_measurement_temperature     113(2)
_exptl_crystal_description     block
_exptl_crystal_colour     colourless
_exptl_crystal_size_max     0.34
_exptl_crystal_size_mid     0.25
_exptl_crystal_size_min     0.20
_exptl_crystal_density_diffrn     1.585
_exptl_crystal_density_meas     ?
_exptl_crystal_density_method     'not measured'
_exptl_crystal_F_000     420
_exptl_absorpt_coefficient_mu     0.633
_exptl_absorpt_correction_type     multi-scan
_exptl_absorpt_process_details
                             '(<i>CrystalClear-SM Expert</i>; Rigaku/MSC, 2009)'
_exptl_absorpt_correction_T_min     0.8839
_exptl_absorpt_correction_T_max     0.8839
_exptl_special_details     ?
_diffrn_ambient_temperature     113(2)
_diffrn_radiation_type     MoK\a
_diffrn_radiation_wavelength     0.71073
_diffrn_radiation_source     'rotating anode'
_diffrn_radiation_monochromator     multilayer
_diffrn_measurement_device_type     'Rigaku Saturn CCD area-detector'
_diffrn_measurement_method     '\w and \f scans'
_diffrn_detector_area_resol_mean     14.63
_diffrn_reflns_number     11088
_diffrn_reflns_av_R_equivalents     0.0336
_diffrn_reflns_av_sigmaI/netI     0.0528
_diffrn_reflns_theta_min     2.08
_diffrn_reflns_theta_max     27.90
_diffrn_reflns_theta_full     27.90
_diffrn_measured_fraction_theta_max     0.992
_diffrn_measured_fraction_theta_full     0.992
_diffrn_reflns_limit_h_min     -11
_diffrn_reflns_limit_h_max     11
_diffrn_reflns_limit_k_min     -13
_diffrn_reflns_limit_k_max     13
_diffrn_reflns_limit_l_min     -14
_diffrn_reflns_limit_l_max     14
_diffrn_standards_number     0
_diffrn_standards_interval_count     0
_diffrn_standards_interval_time     0
_diffrn_standards_decay_%     0
_refine_special_details
;
Refinement of <i>F</i>^2^ against ALL reflections. The weighted <i>R</i>-factor
<i>wR</i> and goodness of fit <i>S</i> are based on <i>F</i>^2^, conventional
<i>R</i>-factors <i>R</i> are based on <i>F</i>, with <i>F</i> set to zero for
negative <i>F</i>^2^. The threshold expression of <i>F</i>^2^ >
\s(<i>F</i>^2^) is used only for calculating <i>R</i>-factors(gt) <i>etc</i>.
and is not relevant to the choice of reflections for refinement.
<i>R</i>-factors based on <i>F</i>^2^ are statistically about twice as large
as those based on <i>F</i>, and <i>R</i>- factors based on ALL data will be
even larger.
;
_reflns_number_total     4080
_reflns_number_gt     3115
_reflns_threshold_expression     >2sigma(I)
_refine_ls_structure_factor_coef     Fsqd
_refine_ls_matrix_type     full
_refine_ls_R_factor_all     0.0363
_refine_ls_R_factor_gt     0.0302
_refine_ls_wR_factor_gt     0.0724
_refine_ls_wR_factor_ref     0.0735
_refine_ls_goodness_of_fit_ref     0.952
_refine_ls_restrained_S_all     0.952
_refine_ls_number_reflns     4080
_refine_ls_number_parameters     226
_refine_ls_number_restraints     0
_refine_ls_hydrogen_treatment     constr
_refine_ls_weighting_scheme     calc
_refine_ls_weighting_details
                 'calc w=1/[\s^2^(Fo^2^)+(0.0343P)^2^] where P=(Fo^2^+2Fc^2^)/3'
_atom_sites_solution_hydrogens     geom
_atom_sites_solution_primary     direct
_atom_sites_solution_secondary     difmap
_refine_ls_shift/su_max     0.001
_refine_ls_shift/su_mean     0.000
_refine_diff_density_max     0.460
_refine_diff_density_min     -0.216
_refine_ls_extinction_method     none
_refine_ls_extinction_coef     ?
loop_
    _atom_type_symbol
    _atom_type_description
    _atom_type_scat_dispersion_real
    _atom_type_scat_dispersion_imag
    _atom_type_scat_source
    'C' 'C' 0.0033 0.0016
                         'International Tables Vol C Tables 4.2.6.8 and 6.1.1.4'
    'H' 'H' 0.0000 0.0000
                         'International Tables Vol C Tables 4.2.6.8 and 6.1.1.4'
    'N' 'N' 0.0061 0.0033
                         'International Tables Vol C Tables 4.2.6.8 and 6.1.1.4'
    'O' 'O' 0.0106 0.0060
                         'International Tables Vol C Tables 4.2.6.8 and 6.1.1.4'
    'S' 'S' 0.1246 0.1234
                         'International Tables Vol C Tables 4.2.6.8 and 6.1.1.4'
    'Cl' 'Cl' 0.1484 0.1585
                         'International Tables Vol C Tables 4.2.6.8 and 6.1.1.4'
_computing_data_collection
                              '<i>CrystalClear-SM Expert</i> (Rigaku/MSC, 2009)'
_computing_cell_refinement
                              '<i>CrystalClear-SM Expert</i> (Rigaku/MSC, 2009)'
_computing_data_reduction     '<i>CrystalClear-SM Expert</i> (Rigaku/MSC, 2009)'
_computing_structure_solution     'SHELXS-97 (Sheldrick, 2008)'
_computing_structure_refinement     'SHELXL-97 (Sheldrick, 2008)'
_computing_molecular_graphics     'SHELXTL (Sheldrick, 2008)'
_computing_publication_material     'SHELXTL (Sheldrick, 2008)'
loop_
    _atom_site_type_symbol
    _atom_site_label
    _atom_site_fract_x
    _atom_site_fract_y
    _atom_site_fract_z
    _atom_site_U_iso_or_equiv
    _atom_site_adp_type
    _atom_site_calc_flag
    _atom_site_refinement_flags
    _atom_site_occupancy
    _atom_site_symmetry_multiplicity
    _atom_site_disorder_assembly
    _atom_site_disorder_group
    S S1 0.30877(5) 0.64714(4) 0.23284(4) 0.02513(11) Uani d . 1 1 . .
    S S2 0.09584(5) 0.34521(4) 0.09623(4) 0.02211(11) Uani d . 1 1 . .
    Cl Cl1 -0.52910(5) -0.06840(4) 0.12078(4) 0.03188(12) Uani d . 1 1 . .
    Cl Cl2 0.10357(5) 1.00841(4) 0.89309(4) 0.02569(11) Uani d . 1 1 . .
    O O1 -0.11886(13) 0.59701(10) 0.42806(10) 0.0180(2) Uani d . 1 1 . .
    O O2 -0.27715(13) 0.66856(11) 0.26079(10) 0.0234(3) Uani d . 1 1 . .
    N N1 -0.07149(15) 0.43373(13) 0.26298(12) 0.0168(3) Uani d . 1 1 . .
    N N2 0.05526(15) 0.55241(13) 0.28369(13) 0.0203(3) Uani d . 1 1 . .
    C C1 -0.3769(2) 0.38581(18) 0.40729(17) 0.0269(4) Uani d . 1 1 . .
    H H1B -0.3438 0.4807 0.4699 0.032 Uiso calc R 1 1 . .
    C C2 -0.5067(2) 0.2817(2) 0.39886(19) 0.0356(4) Uani d . 1 1 . .
    H H2B -0.5629 0.3060 0.4555 0.043 Uiso calc R 1 1 . .
    C C3 -0.5555(2) 0.1434(2) 0.30938(18) 0.0320(4) Uani d . 1 1 . .
    H H3A -0.6454 0.0725 0.3034 0.038 Uiso calc R 1 1 . .
    C C4 -0.47179(19) 0.10906(17) 0.22822(15) 0.0222(4) Uani d . 1 1 . .
    C C5 -0.34232(18) 0.21123(16) 0.23301(14) 0.0180(3) Uani d . 1 1 . .
    H H5A -0.2872 0.1863 0.1756 0.022 Uiso calc R 1 1 . .
    C C6 -0.29455(18) 0.35118(16) 0.32354(15) 0.0173(3) Uani d . 1 1 . .
    C C7 -0.15643(18) 0.46156(15) 0.33172(14) 0.0163(3) Uani d . 1 1 . .
    C C8 -0.19326(17) 0.69437(16) 0.37966(15) 0.0167(3) Uani d . 1 1 . .
    C C9 -0.15680(17) 0.82978(15) 0.49075(14) 0.0156(3) Uani d . 1 1 . .
    C C10 -0.05798(17) 0.84909(15) 0.62690(15) 0.0162(3) Uani d . 1 1 . .
    H H10A -0.0168 0.7734 0.6523 0.019 Uiso calc R 1 1 . .
    C C11 -0.02184(18) 0.98142(16) 0.72356(14) 0.0172(3) Uani d . 1 1 . .
    C C12 -0.08166(18) 1.09324(16) 0.68971(15) 0.0193(3) Uani d . 1 1 . .
    H H12A -0.0540 1.1835 0.7580 0.023 Uiso calc R 1 1 . .
    C C13 -0.18269(19) 1.07119(16) 0.55451(16) 0.0213(3) Uani d . 1 1 . .
    H H13A -0.2265 1.1462 0.5300 0.026 Uiso calc R 1 1 . .
    C C14 -0.21989(18) 0.94018(16) 0.45513(16) 0.0195(3) Uani d . 1 1 . .
    H H14A -0.2885 0.9257 0.3626 0.023 Uiso calc R 1 1 . .
    C C15 0.13750(18) 0.51590(16) 0.21249(15) 0.0172(3) Uani d . 1 1 . .
    C C16 0.31996(19) 0.54981(17) 0.07793(15) 0.0225(4) Uani d . 1 1 . .
    H H16A 0.2393 0.5664 -0.0013 0.027 Uiso calc R 1 1 . .
    H H16B 0.4331 0.5832 0.0830 0.027 Uiso calc R 1 1 . .
    C C17 0.27909(19) 0.39074(17) 0.06257(16) 0.0246(4) Uani d . 1 1 . .
    H H17A 0.3744 0.3703 0.1278 0.030 Uiso calc R 1 1 . .
    H H17B 0.2568 0.3319 -0.0310 0.030 Uiso calc R 1 1 . .
loop_
    _atom_site_aniso_label
    _atom_site_aniso_U_11
    _atom_site_aniso_U_22
    _atom_site_aniso_U_33
    _atom_site_aniso_U_12
    _atom_site_aniso_U_13
    _atom_site_aniso_U_23
    S1 0.0235(2) 0.0184(2) 0.0313(2) -0.00078(17) 0.01585(19) 0.00201(18)
    S2 0.0228(2) 0.0166(2) 0.0255(2) 0.00214(17) 0.01373(18) 0.00125(17)
    Cl1 0.0338(2) 0.0226(2) 0.0255(2) -0.00746(19) 0.00331(19) 0.00860(18)
    Cl2 0.0353(2) 0.0202(2) 0.0180(2) 0.00879(18) 0.00931(17) 0.00234(16)
    O1 0.0231(6) 0.0137(5) 0.0157(5) 0.0080(5) 0.0067(4) 0.0024(4)
    O2 0.0237(6) 0.0210(6) 0.0187(6) 0.0067(5) 0.0025(5) 0.0042(5)
    N1 0.0171(6) 0.0139(6) 0.0194(6) 0.0033(5) 0.0083(5) 0.0053(5)
    N2 0.0192(7) 0.0143(7) 0.0258(7) 0.0013(5) 0.0111(6) 0.0037(6)
    C1 0.0310(10) 0.0262(9) 0.0335(9) 0.0128(8) 0.0210(8) 0.0116(8)
    C2 0.0345(10) 0.0436(11) 0.0494(12) 0.0182(9) 0.0324(10) 0.0225(10)
    C3 0.0201(9) 0.0381(11) 0.0453(11) 0.0056(8) 0.0169(8) 0.0231(9)
    C4 0.0191(8) 0.0230(9) 0.0210(8) 0.0025(7) 0.0033(7) 0.0111(7)
    C5 0.0162(8) 0.0217(8) 0.0170(7) 0.0044(7) 0.0066(6) 0.0087(7)
    C6 0.0166(7) 0.0220(8) 0.0177(8) 0.0089(7) 0.0080(6) 0.0100(6)
    C7 0.0192(8) 0.0147(8) 0.0138(7) 0.0068(6) 0.0050(6) 0.0042(6)
    C8 0.0135(7) 0.0167(8) 0.0221(8) 0.0047(6) 0.0093(6) 0.0071(6)
    C9 0.0130(7) 0.0135(7) 0.0205(8) 0.0028(6) 0.0086(6) 0.0039(6)
    C10 0.0160(7) 0.0138(7) 0.0218(8) 0.0050(6) 0.0106(6) 0.0061(6)
    C11 0.0170(8) 0.0174(8) 0.0190(8) 0.0036(6) 0.0105(6) 0.0051(6)
    C12 0.0208(8) 0.0132(8) 0.0260(8) 0.0044(6) 0.0143(7) 0.0030(6)
    C13 0.0214(8) 0.0162(8) 0.0305(9) 0.0086(7) 0.0126(7) 0.0098(7)
    C14 0.0172(8) 0.0205(8) 0.0208(8) 0.0060(7) 0.0072(6) 0.0074(7)
    C15 0.0177(8) 0.0140(7) 0.0192(8) 0.0045(6) 0.0067(6) 0.0060(6)
    C16 0.0186(8) 0.0263(9) 0.0236(8) 0.0035(7) 0.0109(7) 0.0084(7)
    C17 0.0228(9) 0.0259(9) 0.0257(9) 0.0050(7) 0.0139(7) 0.0047(7)
_geom_special_details
;
All e.s.d.'s (except the e.s.d. in the dihedral angle between two l.s. planes)
are estimated using the full covariance matrix. The cell e.s.d.'s are taken
into account individually in the estimation of e.s.d.'s in distances, angles
and torsion angles; correlations between e.s.d.'s in cell parameters are only
used when they are defined by crystal symmetry. An approximate (isotropic)
treatment of cell e.s.d.'s is used for estimating e.s.d.'s involving l.s.
planes.
;
loop_
    _geom_bond_atom_site_label_1
    _geom_bond_atom_site_label_2
    _geom_bond_site_symmetry_2
    _geom_bond_distance
    _geom_bond_publ_flag
    S1 C15 . 1.7493(17) ?
    S1 C16 . 1.8048(18) ?
    S2 C15 . 1.7507(17) ?
    S2 C17 . 1.8228(18) ?
    Cl1 C4 . 1.7427(18) ?
    Cl2 C11 . 1.7393(17) ?
    O1 C8 . 1.3713(17) ?
    O1 C7 . 1.4008(17) ?
    O2 C8 . 1.1989(18) ?
    N1 C7 . 1.2744(19) ?
    N1 N2 . 1.4058(18) ?
    N2 C15 . 1.2917(19) ?
    C1 C2 . 1.383(2) ?
    C1 C6 . 1.397(2) ?
    C1 H1B . 0.9500 ?
    C2 C3 . 1.376(3) ?
    C2 H2B . 0.9500 ?
    C3 C4 . 1.384(2) ?
    C3 H3A . 0.9500 ?
    C4 C5 . 1.387(2) ?
    C5 C6 . 1.394(2) ?
    C5 H5A . 0.9500 ?
    C6 C7 . 1.473(2) ?
    C8 C9 . 1.483(2) ?
    C9 C14 . 1.392(2) ?
    C9 C10 . 1.398(2) ?
    C10 C11 . 1.382(2) ?
    C10 H10A . 0.9500 ?
    C11 C12 . 1.386(2) ?
    C12 C13 . 1.388(2) ?
    C12 H12A . 0.9500 ?
    C13 C14 . 1.385(2) ?
    C13 H13A . 0.9500 ?
    C14 H14A . 0.9500 ?
    C16 C17 . 1.516(2) ?
    C16 H16A . 0.9900 ?
    C16 H16B . 0.9900 ?
    C17 H17A . 0.9900 ?
    C17 H17B . 0.9900 ?
loop_
    _geom_angle_atom_site_label_1
    _geom_angle_atom_site_label_2
    _geom_angle_atom_site_label_3
    _geom_angle_site_symmetry_1
    _geom_angle_site_symmetry_3
    _geom_angle
    _geom_angle_publ_flag
    C15 S1 C16 . . 94.86(8) ?
    C15 S2 C17 . . 95.15(7) ?
    C8 O1 C7 . . 115.97(11) ?
    C7 N1 N2 . . 114.80(13) ?
    C15 N2 N1 . . 111.40(13) ?
    C2 C1 C6 . . 119.91(16) ?
    C2 C1 H1B . . 120.0 ?
    C6 C1 H1B . . 120.0 ?
    C3 C2 C1 . . 120.83(16) ?
    C3 C2 H2B . . 119.6 ?
    C1 C2 H2B . . 119.6 ?
    C2 C3 C4 . . 119.02(16) ?
    C2 C3 H3A . . 120.5 ?
    C4 C3 H3A . . 120.5 ?
    C3 C4 C5 . . 121.63(16) ?
    C3 C4 Cl1 . . 118.48(13) ?
    C5 C4 Cl1 . . 119.87(13) ?
    C4 C5 C6 . . 118.83(15) ?
    C4 C5 H5A . . 120.6 ?
    C6 C5 H5A . . 120.6 ?
    C5 C6 C1 . . 119.77(14) ?
    C5 C6 C7 . . 120.01(13) ?
    C1 C6 C7 . . 120.21(14) ?
    N1 C7 O1 . . 122.71(13) ?
    N1 C7 C6 . . 122.70(14) ?
    O1 C7 C6 . . 114.45(13) ?
    O2 C8 O1 . . 122.10(14) ?
    O2 C8 C9 . . 125.99(14) ?
    O1 C8 C9 . . 111.91(12) ?
    C14 C9 C10 . . 120.46(13) ?
    C14 C9 C8 . . 117.88(13) ?
    C10 C9 C8 . . 121.62(13) ?
    C11 C10 C9 . . 118.14(13) ?
    C11 C10 H10A . . 120.9 ?
    C9 C10 H10A . . 120.9 ?
    C10 C11 C12 . . 122.18(14) ?
    C10 C11 Cl2 . . 118.80(11) ?
    C12 C11 Cl2 . . 119.01(12) ?
    C11 C12 C13 . . 118.94(14) ?
    C11 C12 H12A . . 120.5 ?
    C13 C12 H12A . . 120.5 ?
    C14 C13 C12 . . 120.22(14) ?
    C14 C13 H13A . . 119.9 ?
    C12 C13 H13A . . 119.9 ?
    C13 C14 C9 . . 120.04(14) ?
    C13 C14 H14A . . 120.0 ?
    C9 C14 H14A . . 120.0 ?
    N2 C15 S1 . . 118.01(12) ?
    N2 C15 S2 . . 126.35(12) ?
    S1 C15 S2 . . 115.64(9) ?
    C17 C16 S1 . . 107.62(11) ?
    C17 C16 H16A . . 110.2 ?
    S1 C16 H16A . . 110.2 ?
    C17 C16 H16B . . 110.2 ?
    S1 C16 H16B . . 110.2 ?
    H16A C16 H16B . . 108.5 ?
    C16 C17 S2 . . 108.49(11) ?
    C16 C17 H17A . . 110.0 ?
    S2 C17 H17A . . 110.0 ?
    C16 C17 H17B . . 110.0 ?
    S2 C17 H17B . . 110.0 ?
    H17A C17 H17B . . 108.4 ?
loop_
    _geom_torsion_atom_site_label_1
    _geom_torsion_atom_site_label_2
    _geom_torsion_atom_site_label_3
    _geom_torsion_atom_site_label_4
    _geom_torsion_site_symmetry_1
    _geom_torsion_site_symmetry_2
    _geom_torsion_site_symmetry_3
    _geom_torsion_site_symmetry_4
    _geom_torsion
    _geom_torsion_publ_flag
    C7 N1 N2 C15 . . . . 179.07(13) ?
    C6 C1 C2 C3 . . . . 0.5(3) ?
    C1 C2 C3 C4 . . . . 0.5(3) ?
    C2 C3 C4 C5 . . . . -1.3(2) ?
    C2 C3 C4 Cl1 . . . . 177.27(12) ?
    C3 C4 C5 C6 . . . . 0.9(2) ?
    Cl1 C4 C5 C6 . . . . -177.58(10) ?
    C4 C5 C6 C1 . . . . 0.1(2) ?
    C4 C5 C6 C7 . . . . 179.44(13) ?
    C2 C1 C6 C5 . . . . -0.8(2) ?
    C2 C1 C6 C7 . . . . 179.86(14) ?
    N2 N1 C7 O1 . . . . -4.57(19) ?
    N2 N1 C7 C6 . . . . 179.94(12) ?
    C8 O1 C7 N1 . . . . 89.63(17) ?
    C8 O1 C7 C6 . . . . -94.53(15) ?
    C5 C6 C7 N1 . . . . -3.2(2) ?
    C1 C6 C7 N1 . . . . 176.16(14) ?
    C5 C6 C7 O1 . . . . -179.00(11) ?
    C1 C6 C7 O1 . . . . 0.33(19) ?
    C7 O1 C8 O2 . . . . -4.5(2) ?
    C7 O1 C8 C9 . . . . 175.41(12) ?
    O2 C8 C9 C14 . . . . -2.4(2) ?
    O1 C8 C9 C14 . . . . 177.72(12) ?
    O2 C8 C9 C10 . . . . 179.57(14) ?
    O1 C8 C9 C10 . . . . -0.29(19) ?
    C14 C9 C10 C11 . . . . -1.6(2) ?
    C8 C9 C10 C11 . . . . 176.34(13) ?
    C9 C10 C11 C12 . . . . 0.7(2) ?
    C9 C10 C11 Cl2 . . . . -179.01(11) ?
    C10 C11 C12 C13 . . . . 0.7(2) ?
    Cl2 C11 C12 C13 . . . . -179.55(11) ?
    C11 C12 C13 C14 . . . . -1.3(2) ?
    C12 C13 C14 C9 . . . . 0.4(2) ?
    C10 C9 C14 C13 . . . . 1.1(2) ?
    C8 C9 C14 C13 . . . . -176.96(13) ?
    N1 N2 C15 S1 . . . . -176.17(9) ?
    N1 N2 C15 S2 . . . . 3.35(19) ?
    C16 S1 C15 N2 . . . . -163.32(12) ?
    C16 S1 C15 S2 . . . . 17.11(9) ?
    C17 S2 C15 N2 . . . . -174.68(14) ?
    C17 S2 C15 S1 . . . . 4.84(9) ?
    C15 S1 C16 C17 . . . . -37.74(12) ?
    S1 C16 C17 S2 . . . . 45.83(13) ?
    C15 S2 C17 C16 . . . . -30.73(12) ?
loop_
    _geom_hbond_atom_site_label_D
    _geom_hbond_atom_site_label_H
    _geom_hbond_atom_site_label_A
    _geom_hbond_site_symmetry_A
    _geom_hbond_distance_DH
    _geom_hbond_distance_HA
    _geom_hbond_distance_DA
    _geom_hbond_angle_DHA
    C10 H10A N1 2_566 0.95 2.59 3.534(2) 172.9
    C14 H14A Cl1 1_565 0.95 2.80 3.727(2) 165.1
    C16 H16B O2 1_655 0.99 2.48 3.274(3) 137.1
data_global
_journal_date_recd_electronic     2013-04-02
_journal_date_accepted     2013-04-04
_journal_name_full     'Acta Crystallographica, Section E'
_journal_year     2013
_journal_volume     69
_journal_issue      5
_journal_page_first     o714
_journal_page_last     o714
_journal_paper_category     QO
_journal_paper_doi     10.1107/S1600536813009239
_journal_coeditor_code     CV5400
_publ_contact_author_name     'Ling Yin'
_publ_contact_author_address
;
Department of Chemistry and Chemical Engineering,
Jining University,
Qufu 273155
People's Republic of China
;
_publ_contact_author_email     yinling_1109@163.com
_publ_contact_author_fax     ?
_publ_contact_author_phone     ?
_publ_section_title
;
(3-Chlorophenyl)[(<i>E</i>)-2-(1,3-dithiolan-2-ylidene)hydrazinylidene]methyl
3-chlorobenzoate
;
loop_
    _publ_author_name
    _publ_author_footnote
    _publ_author_address
    'Ling Yin' .
;
Department of Chemistry and Chemical Engineering,
Jining University,
Qufu 273155
People's Republic of China
;
