# Supplementary material for: (3-Chloro­phen­yl)[(E)-2-(1,3-di­thio­lan-2-yl­idene)hydrazinyl­idene]methyl 3-chloro­benzoate
Source: Acta Crystallogr Sect E Struct Rep Online. 2013 Apr 13;69(Pt 5):o714. doi: 10.1107/S1600536813009239 (PMC3648247; doi:10.1107/S1600536813009239)
Supplement: Supplementary file 2 [file e-69-0o714-Isup2.hkl]

# 
# h,k,l, Fc-squared, Fo-squared, sigma(Fo-squared) and status flag 
# 
data_I
_shelx_title ' m110105a in P-1' 
_shelx_refln_list_code          4 
_shelx_F_calc_maximum      110.01 
_exptl_crystal_F_000       420.00 
_reflns_d_resolution_high  0.7594 
 
loop_ 
 _symmetry_equiv_pos_as_xyz 
 'x, y, z' 
 '-x, -y, -z' 
 
_cell_length_a     8.9595 
_cell_length_b     9.9442 
_cell_length_c    11.1281 
_cell_angle_alpha 104.174 
_cell_angle_beta  111.041 
_cell_angle_gamma  99.410 
 
_shelx_F_squared_multiplier     1.000 
 
loop_ 
 _refln_index_h 
 _refln_index_k 
 _refln_index_l 
 _refln_F_squared_calc 
 _refln_F_squared_meas 
 _refln_F_squared_sigma 
 _refln_observed_status 
   1   0   0     1775.05     1959.15     42.59 o 
   2   0   0      184.71      176.91      5.40 o 
   3   0   0      381.62      372.07      5.45 o 
   4   0   0      179.40      179.87      5.21 o 
   5   0   0     5106.52     5572.37     69.94 o 
   6   0   0        2.15        1.34      2.11 o 
   7   0   0       17.25       20.86      6.02 o 
   8   0   0      149.76      149.36     13.86 o 
   9   0   0       14.71       20.28      8.68 o 
  10   0   0      121.30      117.94     12.72 o 
 -10   1   0       19.96       19.20      8.55 o 
  -9   1   0       80.47       76.51     10.17 o 
  -8   1   0       48.37       55.31      6.69 o 
  -7   1   0     1179.77     1125.85     44.44 o 
  -6   1   0        2.51        2.29      2.20 o 
  -5   1   0      601.04      615.07     26.55 o 
  -4   1   0       97.53       90.99      3.36 o 
  -3   1   0     1381.48     1470.28     23.41 o 
  -1   1   0      212.86      227.40      3.17 o 
   0   1   0      128.09      124.24     11.15 o 
   1   1   0      471.07      501.41      9.62 o 
   2   1   0        3.26        5.77      0.94 o 
   3   1   0     2875.38     2995.74     37.42 o 
   4   1   0     1110.32     1170.84     17.18 o 
   5   1   0       50.91       56.57      6.00 o 
   6   1   0        0.31        1.15      1.80 o 
   7   1   0       85.12       86.10      8.77 o 
   8   1   0       38.58       42.69      8.17 o 
   9   1   0       85.51       86.77     12.15 o 
  10   1   0        3.31        3.38      8.40 o 
 -10   2   0      101.11      110.62     17.47 o 
  -9   2   0        0.50        0.80      4.25 o 
  -8   2   0      654.68      669.92     26.53 o 
  -7   2   0      242.16      236.42     13.14 o 
  -6   2   0       91.23       88.42      7.20 o 
  -5   2   0      462.92      432.68      7.90 o 
  -4   2   0       36.21       38.31      2.29 o 
  -3   2   0     1485.74     1483.87     23.85 o 
  -2   2   0        6.30        5.35      0.84 o 
  -1   2   0     2674.61     2963.29     36.96 o 
   0   2   0     4216.44     4699.45     94.90 o 
   1   2   0     1250.60     1353.77     26.15 o 
   2   2   0     3491.82     3778.11     58.19 o 
   3   2   0       51.02       57.51      2.90 o 
   4   2   0      854.99      857.43     17.20 o 
   5   2   0       10.93        8.32      3.11 o 
   6   2   0      301.19      298.94     14.61 o 
   7   2   0      277.39      223.36     23.00 o 
   8   2   0      204.74      185.67     12.34 o 
   9   2   0      111.69      111.24     15.22 o 
 -10   3   0     1962.99     1936.27     76.52 o 
  -9   3   0      147.14      149.16     14.40 o 
  -8   3   0       41.24       39.16      6.09 o 
  -7   3   0      618.70      542.55     75.22 o 
  -6   3   0      153.47      139.55      8.80 o 
  -5   3   0     2848.84     2927.47     62.86 o 
  -4   3   0       93.02      106.56      5.58 o 
  -3   3   0       39.28       36.69      2.33 o 
  -2   3   0      176.59      166.62      3.52 o 
  -1   3   0      151.14      149.42      3.34 o 
   0   3   0     4921.07     5449.11     60.20 o 
   1   3   0      711.52      744.45     15.20 o 
   2   3   0      666.29      663.95     18.38 o 
   3   3   0      594.89      638.36     19.72 o 
   4   3   0       40.50       30.49      3.52 o 
   5   3   0      549.37      502.51     22.81 o 
   6   3   0      312.86      293.97     11.18 o 
   7   3   0      564.40      560.19     18.95 o 
   8   3   0        6.02        8.34     12.41 o 
   9   3   0       88.72       98.52     11.20 o 
 -10   4   0        0.87        1.67      4.76 o 
  -9   4   0        0.27        1.41      4.04 o 
  -8   4   0       84.25       92.51     12.67 o 
  -7   4   0      436.24      412.54     15.54 o 
  -6   4   0      823.69      883.72     26.15 o 
  -5   4   0      413.81      405.54      9.37 o 
  -4   4   0      276.23      279.90      6.29 o 
  -3   4   0      179.33      179.83      5.34 o 
  -2   4   0     1446.93     1390.83     19.87 o 
  -1   4   0     2161.95     2306.75     35.78 o 
   0   4   0     1750.30     2020.08     35.12 o 
   1   4   0        3.64        3.22      1.25 o 
   2   4   0       70.75       57.14      4.43 o 
   3   4   0      225.68      195.12      5.93 o 
   4   4   0      654.81      591.14     17.44 o 
   5   4   0      473.86      440.19     15.11 o 
   6   4   0      159.57      151.49      9.95 o 
   7   4   0      170.66      184.13     16.24 o 
   8   4   0      173.27      183.79     17.30 o 
   9   4   0       95.97       98.33     16.17 o 
 -10   5   0      232.56      262.97     23.18 o 
  -9   5   0       18.09       16.04     21.27 o 
  -8   5   0      237.27      247.61     17.17 o 
  -7   5   0       15.09        9.79      2.24 o 
  -6   5   0       60.27       55.93      4.90 o 
  -5   5   0      524.77      483.92     10.13 o 
  -4   5   0      561.78      568.61      9.62 o 
  -3   5   0      193.14      178.55      6.22 o 
  -2   5   0     1536.78     1641.72     51.26 o 
  -1   5   0      148.76      139.80      7.47 o 
   0   5   0       34.62       39.94      3.20 o 
   1   5   0     1859.43     2014.36     38.93 o 
   2   5   0      654.19      694.32      6.38 o 
   3   5   0     3216.59     3418.65    129.29 o 
   4   5   0      767.32      772.28     14.89 o 
   5   5   0       73.26       63.56      9.36 o 
   6   5   0      117.30      107.46     14.35 o 
   7   5   0       30.29       19.16     22.44 o 
   8   5   0       13.34       14.21     17.71 o 
 -10   6   0      143.86      154.06     15.42 o 
  -9   6   0       75.83       73.74     11.76 o 
  -8   6   0       10.80        8.40      8.17 o 
  -7   6   0        0.52        0.83      0.91 o 
  -6   6   0      103.67       87.67      7.00 o 
  -5   6   0      375.71      370.95     15.06 o 
  -4   6   0       96.62       92.36      9.99 o 
  -3   6   0     1064.02     1044.57     19.82 o 
  -2   6   0      433.81      460.70     12.90 o 
  -1   6   0     1182.43     1119.08     29.16 o 
   0   6   0      603.74      600.36     10.00 o 
   1   6   0      685.57      672.87     20.05 o 
   2   6   0     2574.91     2577.87    125.32 o 
   3   6   0        1.28        3.72      5.63 o 
   4   6   0      660.74      665.70     26.62 o 
   5   6   0      275.58      272.18     21.60 o 
   6   6   0       73.25       74.75     10.45 o 
   7   6   0      588.60      624.46     27.85 o 
 -10   7   0      167.67      153.46     19.14 o 
  -9   7   0       27.44       24.53     21.78 o 
  -8   7   0       16.27       17.07     14.63 o 
  -7   7   0      144.46      155.69     18.54 o 
  -6   7   0       18.93       18.99      4.20 o 
  -5   7   0      399.20      400.71     17.14 o 
  -4   7   0       95.53       94.53      8.51 o 
  -3   7   0        0.58        1.19      2.24 o 
  -2   7   0      760.82      723.93     23.60 o 
  -1   7   0      890.01      789.38     58.49 o 
   0   7   0      414.27      410.03     12.33 o 
   1   7   0      438.64      409.80     16.62 o 
   2   7   0       40.15       39.08      6.98 o 
   3   7   0       99.37       93.26     11.98 o 
   4   7   0       25.76       26.93      6.28 o 
   5   7   0       99.27      105.84     12.59 o 
   6   7   0      175.23      189.41     18.30 o 
   7   7   0       10.66        6.57     18.98 o 
 -10   8   0      107.84      115.90     17.55 o 
  -9   8   0       91.96       84.93     13.87 o 
  -8   8   0      259.35      257.60     23.84 o 
  -7   8   0      976.11     1060.46     52.19 o 
  -6   8   0      435.78      445.63     16.51 o 
  -5   8   0      344.33      340.94     13.65 o 
  -4   8   0      119.60      110.49     11.58 o 
  -3   8   0      252.92      263.66     12.28 o 
  -2   8   0        0.18        1.53      2.50 o 
  -1   8   0     1178.70     1159.06     36.32 o 
   0   8   0       23.64       19.82      3.85 o 
   1   8   0      215.41      211.76     15.51 o 
   2   8   0        0.35        0.54      5.30 o 
   3   8   0      112.59      114.76     14.14 o 
   4   8   0      302.51      313.57     26.88 o 
   5   8   0       17.99       18.80     19.73 o 
   6   8   0        7.69        6.64     13.15 o 
  -9   9   0       67.78       69.63     13.53 o 
  -8   9   0      461.45      485.68     30.66 o 
  -7   9   0       81.24       88.53     11.98 o 
  -6   9   0       62.43       58.59      6.56 o 
  -5   9   0       56.66       62.31      7.41 o 
  -4   9   0      104.93      123.04      8.86 o 
  -3   9   0     1797.44     1757.53     33.64 o 
  -2   9   0      150.24      150.63     10.10 o 
  -1   9   0      194.11      195.88     12.35 o 
   0   9   0      269.86      284.34     21.09 o 
   1   9   0      649.36      661.11     38.10 o 
   2   9   0      129.66      124.96     13.63 o 
   3   9   0       35.72       44.95      8.86 o 
   4   9   0       75.00       82.03     13.79 o 
   5   9   0      834.25      852.12     92.43 o 
  -8  10   0      260.82      257.31     22.78 o 
  -7  10   0        7.48        4.71      7.46 o 
  -6  10   0       95.51       93.68     10.79 o 
  -5  10   0       64.52       65.21      6.82 o 
  -4  10   0       89.81       84.20      8.43 o 
  -3  10   0        2.39        1.93      2.37 o 
  -2  10   0      114.86      114.63      9.53 o 
  -1  10   0      203.64      193.50     17.43 o 
   0  10   0      214.70      206.31     19.20 o 
   1  10   0       59.68       63.95     10.10 o 
   2  10   0        1.63        1.35      5.14 o 
   3  10   0      273.20      297.41     22.06 o 
   4  10   0        9.30        3.82      7.47 o 
  -7  11   0       84.54      101.95     14.34 o 
  -6  11   0       12.09       15.70      8.16 o 
  -5  11   0      105.23      112.74      9.72 o 
  -4  11   0       21.86       24.16      5.41 o 
  -3  11   0        1.96        1.60      1.90 o 
  -2  11   0        9.23        8.89     10.63 o 
  -1  11   0       94.08      106.28     13.43 o 
   0  11   0      284.90      335.73     26.77 o 
   1  11   0       14.34       13.51     20.72 o 
   2  11   0       59.60       72.10     14.94 o 
  -6  12   0      138.48      137.40     19.17 o 
  -5  12   0      398.40      406.62     28.70 o 
  -4  12   0      305.32      302.08     31.52 o 
  -3  12   0       24.69       27.51      7.90 o 
  -2  12   0      174.12      183.10     20.31 o 
  -1  12   0       26.20       24.00      9.78 o 
   0  12   0      185.68      185.72     23.87 o 
  -1 -12   1        3.68        2.70      7.61 o 
   0 -12   1       84.50       95.07     13.49 o 
   1 -12   1       54.12       58.80     10.51 o 
   2 -12   1      608.06      648.00     32.72 o 
   3 -12   1       39.38       35.95     12.05 o 
   4 -12   1       58.70       49.65     10.70 o 
   5 -12   1       34.01       39.35      7.98 o 
   6 -12   1      143.19      135.00     21.00 o 
  -3 -11   1        2.26        2.18      4.58 o 
  -2 -11   1        3.88        3.96     11.46 o 
  -1 -11   1       67.81       79.16     12.91 o 
   0 -11   1      224.30      239.18     19.76 o 
   1 -11   1      264.62      277.62     24.00 o 
   2 -11   1       15.03       13.20     16.65 o 
   3 -11   1       82.55       81.47      9.56 o 
   4 -11   1       16.89        8.41     11.18 o 
   5 -11   1        6.03        3.77      4.90 o 
   6 -11   1        7.33        7.46      9.90 o 
   7 -11   1        4.09        2.74      4.08 o 
  -4 -10   1        2.16        4.14      6.36 o 
  -3 -10   1      314.34      340.46     26.92 o 
  -2 -10   1        8.06        7.85      8.40 o 
  -1 -10   1      261.73      278.45     24.09 o 
   0 -10   1       44.46       42.35      9.16 o 
   1 -10   1      297.90      290.51     20.73 o 
   2 -10   1      128.49      132.05      9.88 o 
   3 -10   1      346.35      360.71     19.07 o 
   4 -10   1      282.46      297.55     21.29 o 
   5 -10   1       40.04       38.84      6.71 o 
   6 -10   1      119.42      118.50     15.82 o 
   7 -10   1        1.68        1.26      4.24 o 
   8 -10   1      478.15      440.91     38.43 o 
  -5  -9   1       10.96        8.84     15.95 o 
  -4  -9   1        0.14        0.69      5.35 o 
  -3  -9   1      691.63      726.88     49.61 o 
  -2  -9   1        1.86        3.14      4.45 o 
  -1  -9   1       61.46       57.33      9.26 o 
   0  -9   1      639.94      623.82     21.56 o 
   1  -9   1     1156.60     1185.72     28.05 o 
   2  -9   1      395.82      400.67     15.59 o 
   3  -9   1       46.23       52.29      7.38 o 
   4  -9   1      438.35      431.89     18.92 o 
   5  -9   1        2.55        3.02      3.74 o 
   6  -9   1      739.10      760.37     71.43 o 
   7  -9   1      177.72      180.86     18.13 o 
   8  -9   1       23.16       14.36     23.08 o 
   9  -9   1       89.37      106.48     17.65 o 
  -6  -8   1       15.38        9.59     13.65 o 
  -5  -8   1       50.69       50.47      9.22 o 
  -4  -8   1      140.59      137.65     15.33 o 
  -3  -8   1       62.47       57.89      9.03 o 
  -2  -8   1       13.88       13.40     11.40 o 
  -1  -8   1      737.31      776.13     34.10 o 
   0  -8   1      398.27      399.36     17.31 o 
   1  -8   1        1.15        1.75      1.32 o 
   2  -8   1     1037.41     1008.06     25.47 o 
   3  -8   1       42.71       38.55      5.13 o 
   4  -8   1        0.40        0.45      1.72 o 
   5  -8   1        2.95        2.76      2.53 o 
   6  -8   1       15.33       15.95      3.82 o 
   7  -8   1        7.58       12.34     14.33 o 
   8  -8   1      230.40      219.86     20.95 o 
   9  -8   1        1.83        3.05     10.52 o 
  -7  -7   1       60.72       62.42     13.93 o 
  -6  -7   1      308.29      315.08     22.84 o 
  -5  -7   1      191.47      191.92     17.71 o 
  -4  -7   1      481.85      490.39     24.12 o 
  -3  -7   1      256.19      246.91     15.07 o 
  -2  -7   1     1420.30     1443.54     44.08 o 
  -1  -7   1       25.19       21.81      2.14 o 
   0  -7   1      534.50      512.23     14.35 o 
   1  -7   1     1205.22     1156.21     33.16 o 
   2  -7   1      435.55      432.88     12.81 o 
   3  -7   1     1350.25     1409.59     39.60 o 
   4  -7   1        3.03        6.18      3.92 o 
   5  -7   1       38.69       34.19      3.11 o 
   6  -7   1      838.90      826.44     22.73 o 
   7  -7   1      156.35      149.64     17.60 o 
   8  -7   1      307.02      282.53     31.50 o 
   9  -7   1       17.41       15.88     18.51 o 
  10  -7   1       10.20        6.84     15.36 o 
  -8  -6   1       84.63       89.03     16.76 o 
  -7  -6   1        9.41       10.39     11.33 o 
  -6  -6   1      294.74      297.16     24.75 o 
  -5  -6   1       15.02       13.89      6.26 o 
  -4  -6   1      649.58      611.14     28.60 o 
  -3  -6   1      141.63      128.33     13.60 o 
  -2  -6   1       57.13       60.92     10.16 o 
  -1  -6   1     1498.54     1559.86     18.57 o 
   0  -6   1       58.90       51.16      4.39 o 
   1  -6   1     3142.65     3300.69    108.95 o 
   2  -6   1       79.15       88.81      7.98 o 
   3  -6   1       54.20       57.10      4.92 o 
   4  -6   1     1118.57     1115.47     25.46 o 
   5  -6   1        0.25        0.35      0.49 o 
   6  -6   1      568.65      555.00     21.69 o 
   7  -6   1      321.25      341.12     20.17 o 
   8  -6   1       89.65       89.08     10.99 o 
   9  -6   1       32.02       35.43      7.73 o 
  10  -6   1        0.14        0.48      3.14 o 
  -8  -5   1      109.21      113.20     16.60 o 
  -7  -5   1       99.40      108.53     12.32 o 
  -6  -5   1       27.60       31.99      7.19 o 
  -5  -5   1      201.81      131.50     42.17 o 
  -4  -5   1        4.90        4.17      3.84 o 
  -3  -5   1       15.23       12.48     11.63 o 
  -2  -5   1     3749.06     4015.54     99.45 o 
  -1  -5   1       26.10       27.72      1.85 o 
   0  -5   1       15.90       21.62      2.34 o 
   1  -5   1       64.83       58.82      3.82 o 
   2  -5   1      265.40      218.35      5.94 o 
   3  -5   1     2463.51     2753.88     42.49 o 
   4  -5   1       89.94      108.29      7.43 o 
   5  -5   1      326.47      310.15      6.05 o 
   6  -5   1       79.85       72.75      3.85 o 
   7  -5   1        2.57        4.55      5.19 o 
   8  -5   1       33.38       41.02     17.21 o 
   9  -5   1        9.66       11.07     14.05 o 
  10  -5   1       49.43       56.99     10.92 o 
  -9  -4   1      568.11      673.88     53.73 o 
  -8  -4   1      279.25      273.85     24.02 o 
  -7  -4   1      161.94      163.99     15.41 o 
  -6  -4   1       30.20       26.49      5.05 o 
  -5  -4   1      536.23      513.93     27.13 o 
  -4  -4   1     3365.26     3437.92    160.60 o 
  -3  -4   1      604.23      601.28     25.30 o 
  -2  -4   1      348.86      357.42     21.33 o 
  -1  -4   1        0.10        4.52      1.79 o 
   0  -4   1      681.14      654.63     11.05 o 
   1  -4   1     4643.94     4959.18     54.18 o 
   2  -4   1     2443.83     2816.12     29.69 o 
   3  -4   1      884.33     1001.43     17.78 o 
   4  -4   1       46.28       40.60      2.71 o 
   5  -4   1      143.29      165.14      5.46 o 
   6  -4   1      466.50      449.04     12.25 o 
   7  -4   1       66.78       66.50      9.90 o 
   8  -4   1        0.77        3.82      4.45 o 
   9  -4   1      247.93      254.37     22.74 o 
  10  -4   1        8.35        7.34      9.56 o 
  -9  -3   1       11.40        9.38     10.19 o 
  -8  -3   1       98.44       93.28      8.37 o 
  -7  -3   1      404.32      407.37     17.45 o 
  -6  -3   1     1347.61     1362.05     50.65 o 
  -5  -3   1       72.65       68.97      5.86 o 
  -4  -3   1      453.29      434.25      9.97 o 
  -3  -3   1       85.10       88.45      4.83 o 
  -2  -3   1      205.67      196.27      6.07 o 
  -1  -3   1     1299.24     1327.99     27.88 o 
   0  -3   1      232.50      225.23      4.62 o 
   1  -3   1     3591.50     3952.76     40.59 o 
   2  -3   1     2098.66     2316.04     23.16 o 
   3  -3   1       91.24       96.45      3.46 o 
   4  -3   1      565.43      560.07      8.73 o 
   5  -3   1      100.81       96.26      7.81 o 
   6  -3   1      139.91      130.57      9.78 o 
   7  -3   1      233.03      226.47     19.17 o 
   8  -3   1      213.11      222.40     16.31 o 
   9  -3   1       37.05       31.05     10.87 o 
  10  -3   1       73.29       55.04      9.82 o 
 -10  -2   1       83.86       77.34     21.62 o 
  -9  -2   1      223.27      219.20     13.64 o 
  -8  -2   1      100.67      109.90      9.34 o 
  -7  -2   1      656.72      658.84     35.50 o 
  -6  -2   1      292.07      291.13     17.31 o 
  -5  -2   1        9.24        8.57      3.00 o 
  -4  -2   1      145.70      172.49      6.64 o 
  -3  -2   1      323.60      301.38      5.56 o 
  -2  -2   1     1009.41      983.96     23.75 o 
  -1  -2   1       66.41       57.71      2.47 o 
   0  -2   1     2272.17     2506.59     19.33 o 
   1  -2   1     4390.18     5069.96     84.44 o 
   2  -2   1      639.37      680.86      4.48 o 
   3  -2   1      114.30      112.41      3.00 o 
   4  -2   1      206.71      201.02      5.64 o 
   5  -2   1     1351.83     1357.04     13.29 o 
   6  -2   1      238.00      243.13      9.02 o 
   7  -2   1        1.13        2.89      3.85 o 
   8  -2   1       84.00       73.21     10.78 o 
   9  -2   1       70.13       77.92     13.81 o 
  10  -2   1       29.78       47.85     10.41 o 
 -10  -1   1      126.92      133.27     13.04 o 
  -9  -1   1      302.54      313.75     21.55 o 
  -8  -1   1      559.64      607.61     22.20 o 
  -7  -1   1      197.62      196.63     20.74 o 
  -6  -1   1        3.23        4.09      3.67 o 
  -5  -1   1       50.79       42.25      4.11 o 
  -4  -1   1     3788.79     4122.77    197.18 o 
  -3  -1   1      538.81      484.50      6.03 o 
  -2  -1   1     4597.07     5142.86     57.60 o 
  -1  -1   1      753.76      784.46      6.46 o 
   0  -1   1       92.67       90.19      1.35 o 
   1  -1   1      150.56      153.15      3.42 o 
   2  -1   1     6312.26     7138.47     81.61 o 
   3  -1   1      559.17      561.92     18.11 o 
   4  -1   1      296.62      295.19      6.34 o 
   5  -1   1      583.63      614.01     16.09 o 
   6  -1   1      171.30      170.35     10.69 o 
   7  -1   1      937.98      962.39     30.99 o 
   8  -1   1       67.93       66.39      6.10 o 
   9  -1   1       80.00       82.56     13.10 o 
  10  -1   1        2.09        2.41      4.38 o 
 -10   0   1      179.33      175.34     20.63 o 
  -9   0   1       83.21       83.34      8.49 o 
  -8   0   1        9.69        7.07      6.69 o 
  -7   0   1      398.21      407.98     14.08 o 
  -6   0   1      557.37      550.98     14.89 o 
  -5   0   1      586.67      576.04     11.03 o 
  -4   0   1      124.63      136.85      4.43 o 
  -3   0   1     1592.31     1815.03     31.41 o 
  -2   0   1      249.73      257.62      3.42 o 
  -1   0   1      219.38      218.02      4.35 o 
   0   0   1       16.55       17.50      0.61 o 
   1   0   1      152.39      136.52      2.09 o 
   2   0   1      933.31      896.19     12.33 o 
   3   0   1      203.27      189.36      4.44 o 
   4   0   1      232.29      231.18      6.63 o 
   5   0   1     2801.71     3101.27     95.96 o 
   6   0   1       43.40       44.03      4.85 o 
   7   0   1      363.57      355.10     15.38 o 
   8   0   1       35.34       33.46      5.20 o 
   9   0   1      210.45      238.62     18.19 o 
  10   0   1        8.36        6.90     10.45 o 
 -11   1   1       18.97       14.78     26.18 o 
 -10   1   1       46.61       53.35      8.87 o 
  -9   1   1        0.14        0.90      1.89 o 
  -8   1   1       51.79       48.97      7.49 o 
  -7   1   1        4.11        7.72      4.14 o 
  -6   1   1      380.66      366.58     10.87 o 
  -5   1   1       11.47        9.47      2.40 o 
  -4   1   1        5.86        4.42      2.27 o 
  -3   1   1       64.00       55.84      2.16 o 
  -2   1   1        5.57        4.21      0.96 o 
  -1   1   1      578.56      604.20      5.78 o 
   0   1   1       10.49       11.52      0.79 o 
   1   1   1        0.96        3.06      0.92 o 
   2   1   1       21.87       23.82      1.53 o 
   3   1   1      369.95      350.97      7.12 o 
   4   1   1       33.81       24.47      2.42 o 
   5   1   1      821.96      770.79     22.19 o 
   6   1   1        0.61        1.33      2.90 o 
   7   1   1      176.61      165.38      9.34 o 
   8   1   1        0.20        0.91      2.72 o 
   9   1   1        1.04        0.81      3.29 o 
 -11   2   1       81.44       79.90     16.67 o 
 -10   2   1      193.79      160.17     15.53 o 
  -9   2   1       16.37       15.09     11.43 o 
  -8   2   1      600.36      603.44     19.07 o 
  -7   2   1       14.65       15.29      2.77 o 
  -6   2   1        1.55        2.24      1.48 o 
  -5   2   1      786.45      798.64     26.97 o 
  -4   2   1      429.27      417.72      9.28 o 
  -3   2   1     6234.99     6056.66    264.47 o 
  -2   2   1      579.88      551.76      6.83 o 
  -1   2   1      180.67      177.00      3.34 o 
   0   2   1      325.59      287.46     11.49 o 
   1   2   1      244.51      222.43      7.92 o 
   2   2   1     2980.63     3106.33     32.80 o 
   3   2   1       82.96       77.78      4.73 o 
   4   2   1        3.43        2.75      1.83 o 
   5   2   1       13.41       15.15      3.28 o 
   6   2   1      336.35      332.74     13.98 o 
   7   2   1      522.86      526.96     18.91 o 
   8   2   1        1.63        2.09      2.89 o 
   9   2   1       27.90       24.05     10.52 o 
 -11   3   1        0.76        1.34      2.92 o 
 -10   3   1        4.73        3.91      5.07 o 
  -9   3   1        0.00        0.82      4.13 o 
  -8   3   1       10.64        9.71      3.84 o 
  -7   3   1       12.83       13.05      2.34 o 
  -6   3   1        2.44        2.04      1.62 o 
  -5   3   1     3654.94     3970.15    212.07 o 
  -4   3   1       35.28       44.28      3.13 o 
  -3   3   1      518.03      449.30     27.52 o 
  -2   3   1      141.84      128.27      3.50 o 
  -1   3   1      721.87      701.54      7.33 o 
   0   3   1     3909.80     4266.29     54.63 o 
   1   3   1      505.68      525.20      8.80 o 
   2   3   1      886.53      896.13     24.92 o 
   3   3   1       39.84       39.12      3.57 o 
   4   3   1      792.88      735.89     19.33 o 
   5   3   1      400.30      369.39     13.20 o 
   6   3   1      131.33      123.19      8.89 o 
   7   3   1       68.48       67.08      6.30 o 
   8   3   1       13.43       10.20     13.14 o 
   9   3   1      202.44      222.41     39.44 o 
 -11   4   1        2.38        2.04      4.33 o 
 -10   4   1        4.44        4.00      4.57 o 
  -9   4   1       73.07       68.90     11.58 o 
  -8   4   1       34.11       31.51      6.58 o 
  -7   4   1       60.55       58.12      4.28 o 
  -6   4   1       18.34       11.77      2.06 o 
  -5   4   1      440.62      451.05     11.68 o 
  -4   4   1      135.76      143.09      7.68 o 
  -3   4   1        7.35        5.28      3.23 o 
  -2   4   1       16.75       17.58      1.87 o 
  -1   4   1      147.97      114.44      4.25 o 
   0   4   1     2360.46     2647.57     34.54 o 
   1   4   1       35.82       32.95      2.55 o 
   2   4   1      660.83      609.64     19.97 o 
   3   4   1       30.19       32.57      3.51 o 
   4   4   1       30.44       31.25      3.11 o 
   5   4   1        9.65        7.58      6.36 o 
   6   4   1        6.64        6.78      6.24 o 
   7   4   1       71.44       78.09     15.93 o 
   8   4   1      274.07      268.96     17.77 o 
 -11   5   1       10.21        6.73     10.73 o 
 -10   5   1        9.27        6.93     12.72 o 
  -9   5   1       54.71       49.12      8.54 o 
  -8   5   1      735.86      770.76     23.77 o 
  -7   5   1       20.57       20.07      3.95 o 
  -6   5   1       17.68       17.62      3.09 o 
  -5   5   1       53.58       51.42      5.00 o 
  -4   5   1      312.32      282.76     11.47 o 
  -3   5   1     3491.07     3701.98     94.29 o 
  -2   5   1      126.39      124.91      7.36 o 
  -1   5   1       60.64       71.81      4.83 o 
   0   5   1      385.77      406.97      8.05 o 
   1   5   1      877.57      804.57     13.41 o 
   2   5   1      586.51      459.39     70.57 o 
   3   5   1       69.78       64.47      5.12 o 
   4   5   1       23.30       20.21      3.04 o 
   5   5   1        0.02        0.31      4.53 o 
   6   5   1      838.81      829.41     63.16 o 
   7   5   1      411.33      401.42     29.25 o 
   8   5   1      434.31      415.39     44.33 o 
 -10   6   1      298.82      326.35     28.95 o 
  -9   6   1       21.01       17.28     17.54 o 
  -8   6   1        7.26        7.61      6.58 o 
  -7   6   1       19.19       17.52      3.68 o 
  -6   6   1      129.82      119.55     11.17 o 
  -5   6   1     1204.49     1243.31     40.68 o 
  -4   6   1        3.71        5.22      3.59 o 
  -3   6   1       74.18       82.87      8.01 o 
  -2   6   1       42.78       49.07      5.72 o 
  -1   6   1      750.38      737.13     13.57 o 
   0   6   1      569.56      554.99     11.95 o 
   1   6   1       23.85       23.69      2.39 o 
   2   6   1        0.35        0.72      0.62 o 
   3   6   1      317.38      302.85     18.54 o 
   4   6   1     1008.38     1009.25     39.41 o 
   5   6   1      100.85       99.24     12.03 o 
   6   6   1      137.56      137.98     14.44 o 
   7   6   1        0.10        0.71      3.03 o 
 -10   7   1       67.86       63.59     12.24 o 
  -9   7   1       88.88       79.25     12.89 o 
  -8   7   1       24.04       26.82     24.66 o 
  -7   7   1        1.33        1.58      1.75 o 
  -6   7   1      109.30      113.78     11.53 o 
  -5   7   1      108.21      106.16     10.57 o 
  -4   7   1        0.65        1.96      2.91 o 
  -3   7   1       50.70       51.72      6.21 o 
  -2   7   1      729.33      708.99     28.43 o 
  -1   7   1      725.74      653.23     20.10 o 
   0   7   1       11.53       12.22      2.44 o 
   1   7   1      246.83      254.22      9.36 o 
   2   7   1      389.94      363.98     16.84 o 
   3   7   1       99.25       91.98     14.59 o 
   4   7   1        6.59        7.60      9.19 o 
   5   7   1       18.22       16.80     22.80 o 
   6   7   1      105.20      115.73     15.55 o 
 -10   8   1      120.35      110.17     18.87 o 
  -9   8   1       79.61       73.37     12.74 o 
  -8   8   1      317.10      344.17     27.78 o 
  -7   8   1        3.29        2.79      3.29 o 
  -6   8   1       19.13       22.68      6.76 o 
  -5   8   1        0.29        0.62      3.19 o 
  -4   8   1      403.54      389.69     18.20 o 
  -3   8   1     2270.50     2271.50     67.97 o 
  -2   8   1      940.90      967.95     33.46 o 
  -1   8   1      603.89      625.44     23.86 o 
   0   8   1        3.58        3.32      3.21 o 
   1   8   1      722.39      748.91     33.19 o 
   2   8   1       86.34       91.09     14.63 o 
   3   8   1       13.95       14.75     13.78 o 
   4   8   1      468.84      463.30     30.30 o 
   5   8   1       72.10       65.33     10.69 o 
  -9   9   1       17.34       16.98     23.34 o 
  -8   9   1       12.95       13.47     15.29 o 
  -7   9   1      179.21      173.45     12.86 o 
  -6   9   1        0.37        1.32      2.68 o 
  -5   9   1      407.17      424.23     17.66 o 
  -4   9   1      240.49      238.70     13.74 o 
  -3   9   1      186.75      181.10     11.28 o 
  -2   9   1       18.86       18.50      6.45 o 
  -1   9   1      272.82      288.07     13.73 o 
   0   9   1      191.08      185.74     20.80 o 
   1   9   1       60.34       60.98      9.27 o 
   2   9   1      416.35      417.28     32.55 o 
   3   9   1        6.56        8.61     12.57 o 
   4   9   1      501.57      545.00     46.34 o 
  -8  10   1       52.92       47.92     14.40 o 
  -7  10   1        0.58        1.83      5.74 o 
  -6  10   1       27.83       27.82      5.40 o 
  -5  10   1       69.54       66.87      8.02 o 
  -4  10   1       67.50       67.75      7.36 o 
  -3  10   1        4.87        2.22      2.42 o 
  -2  10   1       60.09       61.96      7.94 o 
  -1  10   1       52.00       48.39      8.35 o 
   0  10   1      157.57      157.49     17.04 o 
   1  10   1      212.17      253.90     22.14 o 
   2  10   1      291.75      309.64     28.31 o 
   3  10   1       23.55       20.45     11.19 o 
  -7  11   1        0.35        0.92      6.70 o 
  -6  11   1      374.84      399.35     19.84 o 
  -5  11   1       37.11       31.47      6.28 o 
  -4  11   1      156.68      167.86     12.12 o 
  -3  11   1      146.84      162.50     15.92 o 
  -2  11   1       67.43       63.05     11.65 o 
  -1  11   1      866.83      898.45     59.02 o 
   0  11   1        7.22        5.84      8.44 o 
   1  11   1      185.96      198.39     22.04 o 
  -5  12   1       49.48       53.98      9.12 o 
  -4  12   1       54.43       56.81      9.74 o 
  -3  12   1      492.16      456.33     43.68 o 
  -2  12   1       92.81       93.70     20.54 o 
  -1  12   1       75.12       83.68     16.89 o 
  -1 -12   2      129.08      130.64     23.34 o 
   0 -12   2       50.86       53.36     12.49 o 
   1 -12   2      131.89      134.66     13.75 o 
   2 -12   2      310.63      337.59     26.12 o 
   3 -12   2       18.81       19.03      6.30 o 
   4 -12   2        5.96        3.81      5.74 o 
   5 -12   2        0.35        1.35      3.81 o 
   6 -12   2        1.33        2.33      4.19 o 
  -3 -11   2       81.08       82.94     11.67 o 
  -2 -11   2        8.80        7.88     14.60 o 
  -1 -11   2      326.82      343.62     24.08 o 
   0 -11   2       55.19       54.96      8.70 o 
   1 -11   2      326.53      329.62     27.49 o 
   2 -11   2      150.84      147.81     14.35 o 
   3 -11   2        0.07        1.02      2.34 o 
   4 -11   2        7.94        6.67      8.85 o 
   5 -11   2        2.90        3.56      8.30 o 
   6 -11   2        0.87        1.68      4.34 o 
   7 -11   2       26.64       23.72      7.17 o 
  -5 -10   2      186.33      192.18     24.67 o 
  -4 -10   2        7.84        6.45     11.60 o 
  -3 -10   2      184.37      203.42     18.41 o 
  -2 -10   2       25.25       28.99     10.33 o 
  -1 -10   2      395.91      416.53     32.29 o 
   0 -10   2      302.50      295.38     20.96 o 
   1 -10   2       59.05       51.16      6.02 o 
   2 -10   2       85.11       96.45      9.99 o 
   3 -10   2      400.29      407.09     19.63 o 
   4 -10   2      262.48      258.62     19.36 o 
   5 -10   2      142.54      147.89     10.88 o 
   6 -10   2       11.91       11.72     11.36 o 
   7 -10   2        1.02        1.57      3.05 o 
   8 -10   2      455.51      504.90     45.12 o 
  -6  -9   2       43.68       45.92     10.96 o 
  -5  -9   2        0.22        1.60      3.49 o 
  -4  -9   2        1.88        1.41      4.26 o 
  -3  -9   2       72.41       76.50     10.53 o 
  -2  -9   2      376.59      395.19     22.76 o 
  -1  -9   2      537.99      553.71     27.94 o 
   0  -9   2     1266.35     1253.06     55.17 o 
   1  -9   2        4.52        7.20      6.08 o 
   2  -9   2      256.32      253.55     12.54 o 
   3  -9   2       25.30       24.69      4.48 o 
   4  -9   2        1.66        0.42      2.18 o 
   5  -9   2        5.79        2.80      4.04 o 
   6  -9   2      386.25      374.30     28.99 o 
   7  -9   2       51.02       46.27      9.05 o 
   8  -9   2       65.13       53.51     10.64 o 
   9  -9   2       96.75       94.47     17.61 o 
  -7  -8   2       38.23       44.35     11.05 o 
  -6  -8   2       61.96       56.92     13.77 o 
  -5  -8   2       22.67       25.17      8.76 o 
  -4  -8   2      600.33      631.29     35.88 o 
  -3  -8   2        0.20        1.90      5.38 o 
  -2  -8   2      469.51      475.60     25.69 o 
  -1  -8   2       17.82       18.59     14.23 o 
   0  -8   2      234.32      227.77      7.34 o 
   1  -8   2       64.61       62.66      5.87 o 
   2  -8   2       21.56       19.43      3.56 o 
   3  -8   2      149.32      143.11      9.11 o 
   4  -8   2      190.98      187.92     16.05 o 
   5  -8   2       87.09      103.37      9.10 o 
   6  -8   2        7.96        8.95      6.37 o 
   7  -8   2        7.18        5.30      4.70 o 
   8  -8   2       41.05       46.32      9.00 o 
   9  -8   2       19.39       11.74     15.32 o 
  -7  -7   2       15.87       17.02      7.88 o 
  -6  -7   2      506.64      548.47     40.51 o 
  -5  -7   2      231.57      237.13     18.55 o 
  -4  -7   2      100.28       96.80     10.72 o 
  -3  -7   2      277.57      250.72     25.25 o 
  -2  -7   2     1482.23     1512.54     38.73 o 
  -1  -7   2     1345.60     1470.33     40.23 o 
   0  -7   2        0.08        1.10      0.99 o 
   1  -7   2       38.15       34.38      3.85 o 
   2  -7   2        0.93        1.71      1.73 o 
   3  -7   2     2473.06     2705.66    106.96 o 
   4  -7   2       34.28       37.61      3.36 o 
   5  -7   2        0.07        0.21      0.74 o 
   6  -7   2       17.91       20.93      7.27 o 
   7  -7   2        6.34        6.46      6.19 o 
   8  -7   2      141.94      147.74     15.30 o 
   9  -7   2        0.61        1.20      3.63 o 
  -8  -6   2      110.56      116.96     13.37 o 
  -7  -6   2      260.20      261.97     23.53 o 
  -6  -6   2       19.66       12.34     13.06 o 
  -5  -6   2       11.79       15.24     11.26 o 
  -4  -6   2      452.52      475.64     38.21 o 
  -3  -6   2      111.59      118.99     14.51 o 
  -2  -6   2     1288.72     1282.62     94.32 o 
  -1  -6   2       37.70       40.88      3.36 o 
   0  -6   2      189.32      169.90      5.52 o 
   1  -6   2     1729.10     1741.07     39.12 o 
   2  -6   2        1.80        4.66      1.99 o 
   3  -6   2      245.03      254.76      6.75 o 
   4  -6   2      166.60      153.83      9.55 o 
   5  -6   2        0.91        0.99      1.14 o 
   6  -6   2      796.97      853.16     51.27 o 
   7  -6   2      199.01      190.43     23.34 o 
   8  -6   2       60.68       64.33     10.47 o 
   9  -6   2        4.48        4.80     10.28 o 
  10  -6   2        5.78        5.61      9.50 o 
  -9  -5   2      296.03      319.80     35.59 o 
  -8  -5   2       52.70       61.21     10.95 o 
  -7  -5   2      354.05      390.33     31.20 o 
  -6  -5   2      137.25      129.68     12.61 o 
  -5  -5   2       21.50       26.25      7.61 o 
  -4  -5   2      137.99      127.23     13.94 o 
  -3  -5   2      117.22      115.64     14.32 o 
  -2  -5   2     2565.63     2760.65    202.40 o 
  -1  -5   2       34.36       36.39      2.34 o 
   0  -5   2      198.97      172.66      5.59 o 
   1  -5   2        1.96        3.13      1.71 o 
   2  -5   2       61.77       54.61      3.77 o 
   3  -5   2      717.00      641.09     20.14 o 
   4  -5   2      132.06      132.77      8.46 o 
   5  -5   2      479.10      479.34     24.53 o 
   6  -5   2        0.56        2.29      4.20 o 
   7  -5   2        4.15        3.69      4.14 o 
   8  -5   2      163.02      149.52     15.68 o 
   9  -5   2        6.94        6.14      5.83 o 
  10  -5   2       28.70       30.95     13.81 o 
  -9  -4   2      262.69      269.54     20.39 o 
  -8  -4   2        1.65        0.60      3.47 o 
  -7  -4   2      206.62      193.63     21.69 o 
  -6  -4   2      174.26      162.68     14.07 o 
  -5  -4   2       14.27       13.15      2.15 o 
  -4  -4   2      773.71      772.76     11.98 o 
  -3  -4   2       40.94       42.12      5.69 o 
  -2  -4   2      602.58      516.87     11.23 o 
  -1  -4   2      159.12      156.85      3.38 o 
   0  -4   2       98.49       93.44      3.26 o 
   1  -4   2      788.09      703.65     10.35 o 
   2  -4   2     1336.17     1549.99     26.68 o 
   3  -4   2      786.64      732.14     20.42 o 
   4  -4   2      253.58      266.75     11.51 o 
   5  -4   2       12.39       13.74      4.48 o 
   6  -4   2      804.45      801.91     36.02 o 
   7  -4   2      541.73      567.24     27.04 o 
   8  -4   2     1507.20     1530.80    263.52 o 
   9  -4   2      104.32      107.72     12.43 o 
  10  -4   2      180.61      187.61     20.76 o 
 -10  -3   2       34.39       34.07     12.04 o 
  -9  -3   2        2.11        3.67      3.93 o 
  -8  -3   2       44.84       50.26      5.72 o 
  -7  -3   2       92.77       81.76      6.65 o 
  -6  -3   2      368.72      350.16     10.50 o 
  -5  -3   2       90.67       75.40      7.03 o 
  -4  -3   2     1157.73     1159.51     30.88 o 
  -3  -3   2     1430.40     1598.44     29.59 o 
  -2  -3   2      258.77      249.60      4.95 o 
  -1  -3   2     2642.09     2884.80     35.31 o 
   0  -3   2      101.14       97.37      2.48 o 
   1  -3   2     2492.23     2722.90     26.89 o 
   2  -3   2     4013.07     4473.40     19.31 o 
   3  -3   2      367.02      370.14     10.07 o 
   4  -3   2      175.97      169.74     11.49 o 
   5  -3   2        0.74        1.54      1.85 o 
   6  -3   2     1074.92      956.85    202.47 o 
   7  -3   2      584.14      627.79     30.27 o 
   8  -3   2      143.82      153.44     15.24 o 
   9  -3   2       73.53       67.46     11.17 o 
  10  -3   2        5.05        5.57     16.76 o 
 -10  -2   2       50.21       40.39     10.75 o 
  -9  -2   2        0.61        1.39      2.62 o 
  -8  -2   2        0.47        1.50      3.09 o 
  -7  -2   2      890.87      905.56     31.83 o 
  -6  -2   2        0.27        0.32      2.69 o 
  -5  -2   2      316.56      299.28      8.04 o 
  -4  -2   2       74.95       85.14      5.14 o 
  -3  -2   2     1316.91     1413.40     18.36 o 
  -2  -2   2    12102.73    13790.11    306.13 o 
  -1  -2   2     1351.57     1533.07     11.24 o 
   0  -2   2     1125.71     1222.99     14.19 o 
   1  -2   2     4955.83     5527.65    170.69 o 
   2  -2   2     2007.09     2122.35    134.19 o 
   3  -2   2     1414.98     1483.79     30.78 o 
   4  -2   2        3.60        4.26      0.87 o 
   5  -2   2       47.64       40.98      4.80 o 
   6  -2   2      745.91      732.23     15.56 o 
   7  -2   2      236.37      222.20     24.36 o 
   8  -2   2      107.59      102.91     12.31 o 
   9  -2   2        0.01        0.83      3.10 o 
  10  -2   2        1.54        2.19      3.76 o 
 -10  -1   2        8.24        4.22      6.75 o 
  -9  -1   2      402.97      408.30     24.72 o 
  -8  -1   2        9.61        8.45      7.85 o 
  -7  -1   2       71.86       69.11      9.15 o 
  -6  -1   2      102.62      107.69     10.49 o 
  -5  -1   2      448.05      429.49     10.16 o 
  -4  -1   2     7176.45     7530.75    214.77 o 
  -3  -1   2     4350.42     4855.66     39.35 o 
  -1  -1   2     1633.91     1765.08     18.58 o 
   0  -1   2      570.06      618.31      8.51 o 
   2  -1   2       71.62       65.83      3.07 o 
   3  -1   2      888.22      874.46     18.28 o 
   4  -1   2      908.46      872.06     17.24 o 
   5  -1   2      840.57      855.93     16.18 o 
   6  -1   2      706.56      700.53     25.71 o 
   7  -1   2      119.95      113.44      7.35 o 
   8  -1   2      129.89      127.22     15.77 o 
   9  -1   2      276.63      282.48     22.49 o 
  10  -1   2       64.30       70.48     14.11 o 
 -11   0   2      185.90      182.30     23.36 o 
 -10   0   2        0.48        1.67      2.59 o 
  -9   0   2       17.89       18.30      6.03 o 
  -8   0   2      145.25      145.34     12.46 o 
  -7   0   2       12.16       12.05      7.09 o 
  -6   0   2      813.71      804.78     18.13 o 
  -5   0   2      200.24      193.59      7.42 o 
  -4   0   2      793.58      743.69     14.34 o 
  -3   0   2     4414.15     4999.09     84.97 o 
  -2   0   2     1392.30     1563.26     15.68 o 
  -1   0   2     3621.90     3889.09     58.94 o 
   0   0   2     2610.15     3007.50     35.32 o 
   1   0   2     1692.53     1742.43     11.29 o 
   2   0   2       25.81       21.72      1.40 o 
   3   0   2     1027.44      985.02     15.57 o 
   4   0   2       34.51       52.09     22.78 o 
   5   0   2      410.75      406.55     15.37 o 
   6   0   2      101.10      102.89      9.56 o 
   7   0   2      154.07      162.08     13.85 o 
   8   0   2      268.49      285.45     22.43 o 
   9   0   2        9.86        8.12     11.35 o 
 -11   1   2      257.76      247.01     24.90 o 
 -10   1   2       65.68       65.74     10.00 o 
  -9   1   2       68.51       60.23      7.02 o 
  -8   1   2      248.41      249.79     11.67 o 
  -7   1   2     1124.25     1138.92     35.90 o 
  -6   1   2      326.83      317.19     10.31 o 
  -5   1   2       37.86       36.89      3.43 o 
  -4   1   2       96.60       93.69      3.27 o 
  -3   1   2      574.80      524.23      8.34 o 
  -2   1   2     2234.90     2330.49     25.74 o 
  -1   1   2     2825.30     2921.98     78.66 o 
   0   1   2      680.50      718.22     11.25 o 
   1   1   2       16.61       18.78      1.34 o 
   2   1   2      791.94      729.34     11.55 o 
   3   1   2      364.42      351.09      6.91 o 
   4   1   2      478.22      462.09     11.44 o 
   5   1   2      166.67      166.66     12.45 o 
   6   1   2      172.52      164.52     12.28 o 
   7   1   2      237.80      225.65     12.68 o 
   8   1   2       22.70       16.04     14.84 o 
   9   1   2      271.31      252.44     23.69 o 
 -11   2   2        0.06        0.59      6.01 o 
 -10   2   2        6.55        6.41      8.24 o 
  -9   2   2     1863.75     2001.10     46.43 o 
  -8   2   2        4.63        2.42      2.89 o 
  -7   2   2       36.43       29.22      4.77 o 
  -6   2   2       37.53       44.56      4.44 o 
  -5   2   2      619.53      628.76     11.05 o 
  -4   2   2     2069.06     2207.49     29.07 o 
  -3   2   2     1211.80     1190.36     12.92 o 
  -2   2   2     2251.16     2423.20     30.11 o 
  -1   2   2     1878.43     1947.48     11.66 o 
   0   2   2     1103.24     1059.91      8.54 o 
   1   2   2      262.14      241.41      4.82 o 
   2   2   2     1438.56     1476.79     31.63 o 
   3   2   2       59.92       56.03      4.63 o 
   4   2   2     1208.57     1170.65     20.63 o 
   5   2   2      481.25      463.76     13.97 o 
   6   2   2      243.16      235.05     11.31 o 
   7   2   2      181.44      179.15     11.90 o 
   8   2   2        0.03        1.23      2.84 o 
   9   2   2       90.01       96.10     25.24 o 
 -11   3   2       87.87       87.81     11.77 o 
 -10   3   2      429.47      457.80     34.66 o 
  -9   3   2       46.94       49.65      6.41 o 
  -8   3   2        5.07        5.23      5.51 o 
  -7   3   2      233.73      224.61      9.83 o 
  -6   3   2      156.69      152.83     11.69 o 
  -5   3   2     1502.79     1607.37     27.78 o 
  -4   3   2      119.55      113.54      6.28 o 
  -3   3   2      364.80      326.54      6.98 o 
  -2   3   2     3528.71     3848.90     39.05 o 
  -1   3   2      355.78      332.22      5.60 o 
   0   3   2      258.98      241.69      5.25 o 
   1   3   2     1976.73     2293.19     44.98 o 
   2   3   2      692.06      669.05     12.67 o 
   3   3   2     1386.03     1346.41     21.89 o 
   4   3   2      622.39      629.10     21.49 o 
   5   3   2      371.41      360.88     16.20 o 
   6   3   2       13.18       11.55      4.60 o 
   7   3   2      182.99      174.19     12.59 o 
   8   3   2       91.05       94.54     10.22 o 
 -11   4   2      107.52      112.90     14.82 o 
 -10   4   2      137.11      134.36     17.55 o 
  -9   4   2       16.63       13.48      4.09 o 
  -8   4   2       23.29       22.98      5.66 o 
  -7   4   2      660.80      692.23     19.76 o 
  -6   4   2      442.83      413.82     15.17 o 
  -5   4   2      706.24      723.67     16.61 o 
  -4   4   2       56.68       61.01      6.45 o 
  -3   4   2      671.27      651.69     13.60 o 
  -2   4   2      546.12      479.98      9.62 o 
  -1   4   2     8145.51     9181.39    488.70 o 
   0   4   2       18.82       12.39      2.07 o 
   1   4   2      394.16      398.28      7.92 o 
   2   4   2     1490.47     1477.67     24.64 o 
   3   4   2      738.71      665.23     27.92 o 
   4   4   2     1388.09     1307.84     75.67 o 
   5   4   2      520.06      493.41     18.32 o 
   6   4   2        0.43        1.19      4.32 o 
   7   4   2       32.22       32.24      9.25 o 
   8   4   2        8.52       13.30      5.94 o 
 -11   5   2        9.42        6.74     10.11 o 
 -10   5   2        0.23        1.81      4.75 o 
  -9   5   2      276.64      265.89     22.69 o 
  -8   5   2      588.86      585.34     21.21 o 
  -7   5   2       22.41       20.76      5.53 o 
  -6   5   2      168.20      167.40     12.66 o 
  -5   5   2      497.96      493.31     13.79 o 
  -4   5   2      750.46      760.89     15.62 o 
  -3   5   2     1327.99     1261.71     73.15 o 
  -2   5   2      121.56      122.81      9.30 o 
  -1   5   2      225.45      200.33      6.45 o 
   0   5   2     1281.85     1154.87     63.23 o 
   1   5   2      372.60      340.54      8.29 o 
   2   5   2      255.81      245.73      9.97 o 
   3   5   2      685.60      644.20     28.04 o 
   4   5   2       10.24        8.61      6.69 o 
   5   5   2      844.92      870.97     45.78 o 
   6   5   2      359.54      380.60     30.33 o 
   7   5   2      137.58      129.20     15.82 o 
 -11   6   2       64.54       56.74     15.56 o 
 -10   6   2        4.20        3.01      5.18 o 
  -9   6   2      410.19      418.08     31.13 o 
  -8   6   2        1.20        2.29      2.94 o 
  -7   6   2      310.83      302.41     11.88 o 
  -6   6   2      275.67      291.85     13.52 o 
  -5   6   2       59.69       63.46      7.39 o 
  -4   6   2       76.73       77.52      7.37 o 
  -3   6   2     1382.13     1344.38     23.78 o 
  -2   6   2      208.93      174.89      9.21 o 
  -1   6   2      314.78      296.53     11.10 o 
   0   6   2      180.45      182.50     13.24 o 
   1   6   2       88.48       84.74      5.95 o 
   2   6   2     1057.81     1057.93     32.40 o 
   3   6   2       76.90       71.80      8.56 o 
   4   6   2      298.99      289.04     21.11 o 
   5   6   2      223.12      216.28     21.05 o 
   6   6   2       11.47        9.15     16.05 o 
 -10   7   2       21.05       21.14     26.07 o 
  -9   7   2        7.02        7.00      7.27 o 
  -8   7   2      230.26      219.47     15.21 o 
  -7   7   2      908.18      885.37     25.95 o 
  -6   7   2     1517.88     1675.02     38.56 o 
  -5   7   2     2772.80     2987.86     52.65 o 
  -4   7   2      566.96      564.75     17.61 o 
  -3   7   2      124.39      101.72     10.89 o 
  -2   7   2      472.43      441.77     15.51 o 
  -1   7   2      524.40      469.12     24.26 o 
   0   7   2      316.74      294.97     13.70 o 
   1   7   2       26.64       28.70      4.96 o 
   2   7   2      148.40      142.99     13.08 o 
   3   7   2      680.83      671.96     44.83 o 
   4   7   2       15.48       11.86     13.68 o 
   5   7   2        0.16        0.34      7.14 o 
   6   7   2       30.08       30.57      9.07 o 
 -10   8   2        4.44        4.93      7.38 o 
  -9   8   2       10.82        8.18     13.10 o 
  -8   8   2      391.67      397.93     36.10 o 
  -7   8   2     1044.82     1040.47     55.27 o 
  -6   8   2      316.95      324.57     16.97 o 
  -5   8   2      452.51      456.14     19.00 o 
  -4   8   2      457.30      457.92     17.06 o 
  -3   8   2      176.69      179.41     14.22 o 
  -2   8   2      338.08      277.04     14.05 o 
  -1   8   2       18.93       24.15      4.19 o 
   0   8   2       33.30       35.34      5.93 o 
   1   8   2     1271.23     1427.71     51.12 o 
   2   8   2      334.36      329.33     28.12 o 
   3   8   2      340.93      330.27     31.56 o 
   4   8   2       25.55       26.82      8.11 o 
   5   8   2        0.13        1.68      2.57 o 
  -9   9   2       43.01       43.30      9.21 o 
  -8   9   2       66.77       70.42     11.84 o 
  -7   9   2      180.43      194.10     15.03 o 
  -6   9   2       53.71       47.00      5.93 o 
  -5   9   2       14.19       12.77      8.65 o 
  -4   9   2       13.25       12.89      8.73 o 
  -3   9   2      284.18      251.04     13.42 o 
  -2   9   2       63.99       57.78      7.52 o 
  -1   9   2      261.94      279.08     19.92 o 
   0   9   2      122.47      133.60     14.96 o 
   1   9   2       18.02       13.58     12.07 o 
   2   9   2        7.17       12.80     21.98 o 
   3   9   2       88.31       88.73     12.76 o 
   4   9   2      356.13      401.64     44.68 o 
  -8  10   2       31.80       28.62      7.90 o 
  -7  10   2      241.30      243.34     16.17 o 
  -6  10   2      176.31      186.57     13.45 o 
  -5  10   2       36.03       35.86      6.62 o 
  -4  10   2      140.24      141.72     11.47 o 
  -3  10   2       89.67       78.99      9.51 o 
  -2  10   2      454.74      469.73     34.90 o 
  -1  10   2       36.17       39.43     11.61 o 
   0  10   2        0.42        1.26      4.60 o 
   1  10   2      441.48      504.80     36.52 o 
   2  10   2       20.87       23.14      8.63 o 
  -7  11   2       18.15       12.79     25.96 o 
  -6  11   2       90.68      101.90      9.91 o 
  -5  11   2        5.64        4.87      5.26 o 
  -4  11   2      658.32      648.71     33.39 o 
  -3  11   2      253.32      281.08     22.78 o 
  -2  11   2      104.62      107.80     16.42 o 
  -1  11   2       74.39       72.64     12.34 o 
   0  11   2       12.38        9.21     17.44 o 
  -5  12   2       73.64       66.34     12.95 o 
  -4  12   2       10.88        8.93     14.53 o 
  -3  12   2        0.16        1.32      3.02 o 
   2 -13   3       29.69       25.69      6.52 o 
   3 -13   3       60.33       56.85     11.45 o 
  -2 -12   3        8.12        4.80     12.10 o 
  -1 -12   3        5.16        5.23      8.72 o 
   0 -12   3        2.03        1.90      5.05 o 
   1 -12   3      182.76      175.65     17.22 o 
   2 -12   3       83.30       91.82     16.00 o 
   3 -12   3        5.96        5.48     12.61 o 
   4 -12   3       55.82       58.61      9.01 o 
   5 -12   3      160.17      160.16     18.38 o 
   6 -12   3        5.93        4.41      6.86 o 
  -4 -11   3       22.33       19.74     11.99 o 
  -3 -11   3       38.44       40.91      9.17 o 
  -2 -11   3        0.40        0.22      5.66 o 
  -1 -11   3      343.81      353.67     29.16 o 
   0 -11   3      116.10      122.49     16.16 o 
   1 -11   3       37.86       41.04      7.89 o 
   2 -11   3       10.11        8.87      5.89 o 
   3 -11   3       92.13       88.68      9.55 o 
   4 -11   3      460.77      480.04     28.59 o 
   5 -11   3      164.91      145.25     13.66 o 
   6 -11   3       43.21       31.83      8.01 o 
   7 -11   3        5.94        8.92     13.68 o 
  -5 -10   3       20.12       21.73     10.19 o 
  -4 -10   3       90.71       90.67     15.09 o 
  -3 -10   3      676.02      729.99     52.27 o 
  -2 -10   3      832.25      848.99     55.98 o 
  -1 -10   3      341.75      339.74     26.31 o 
   0 -10   3       35.82       33.32     10.30 o 
   1 -10   3        6.65        8.12      7.85 o 
   2 -10   3      446.37      450.52     18.25 o 
   3 -10   3      136.30      128.79      9.70 o 
   4 -10   3      230.58      219.34     14.39 o 
   5 -10   3        6.76        3.02      5.65 o 
   6 -10   3        1.86        1.26      3.00 o 
   7 -10   3      231.15      238.87     17.43 o 
   8 -10   3       35.83       42.23     13.56 o 
  -6  -9   3       82.36       85.87     11.68 o 
  -5  -9   3      249.68      281.05     23.11 o 
  -4  -9   3       10.92        8.23     11.71 o 
  -3  -9   3      108.33      106.22     12.60 o 
  -2  -9   3        0.52        1.09      2.20 o 
  -1  -9   3       26.72       19.73     20.38 o 
   0  -9   3     1119.21     1133.09     27.59 o 
   1  -9   3       73.11       72.11      8.52 o 
   2  -9   3       30.09       29.50      4.52 o 
   3  -9   3       58.21       50.45      6.92 o 
   4  -9   3       16.79       15.06      3.77 o 
   5  -9   3       19.04       12.18      9.31 o 
   6  -9   3      110.88       91.99     12.08 o 
   7  -9   3       17.56       16.46     15.76 o 
   8  -9   3       13.08       10.21     16.47 o 
  -7  -8   3       50.60       53.40     12.77 o 
  -6  -8   3      522.68      460.23    124.09 o 
  -5  -8   3      197.58      207.25     19.26 o 
  -4  -8   3      140.75      129.77     18.63 o 
  -3  -8   3      743.71      576.01    270.81 o 
  -2  -8   3       20.48       19.84     16.77 o 
  -1  -8   3     2980.90     3310.32    114.59 o 
   0  -8   3      565.63      540.32     15.89 o 
   1  -8   3      526.29      493.35     16.60 o 
   2  -8   3      176.59      168.93      9.31 o 
   3  -8   3      191.59      189.18     15.72 o 
   4  -8   3     1418.76     1333.57     30.34 o 
   5  -8   3      672.02      653.17     30.65 o 
   6  -8   3       49.91       42.59      7.73 o 
   7  -8   3       34.28       28.75      8.33 o 
   8  -8   3       10.31       11.12     13.40 o 
   9  -8   3      157.40      150.69     20.34 o 
  -8  -7   3      109.53      115.56     17.24 o 
  -7  -7   3       31.19       34.53      8.82 o 
  -6  -7   3       25.47       23.11     23.17 o 
  -5  -7   3      417.53      439.17     31.50 o 
  -4  -7   3      178.62      187.77     16.40 o 
  -3  -7   3     1237.00     1246.45     94.84 o 
  -2  -7   3       12.12       14.93     14.41 o 
  -1  -7   3       45.07       47.04      3.45 o 
   0  -7   3      609.30      567.71     11.10 o 
   1  -7   3        0.42        0.77      1.37 o 
   2  -7   3      939.88      884.95     28.46 o 
   3  -7   3      135.48      117.50      7.69 o 
   4  -7   3        9.16        6.30      1.84 o 
   5  -7   3        4.77        6.07      5.20 o 
   6  -7   3       16.11       17.97      6.30 o 
   7  -7   3      136.74      133.85     13.97 o 
   8  -7   3      292.37      315.93     23.56 o 
   9  -7   3        1.50        2.17      3.89 o 
  -8  -6   3      131.05      133.94     20.11 o 
  -7  -6   3      524.81      530.17     43.37 o 
  -6  -6   3      275.85      341.61     21.61 o 
  -5  -6   3        2.89        5.36      5.59 o 
  -4  -6   3      256.92      252.70     27.18 o 
  -3  -6   3       66.12       50.81      8.59 o 
  -2  -6   3        3.56        3.67      4.23 o 
  -1  -6   3     1375.00     1427.93     32.01 o 
   0  -6   3        4.34        8.71      2.46 o 
   1  -6   3      340.05      366.45      8.60 o 
   2  -6   3      448.83      443.34     12.99 o 
   3  -6   3      194.84      191.49      5.69 o 
   4  -6   3      177.19      160.53      9.08 o 
   5  -6   3        5.37        7.83      4.29 o 
   6  -6   3       30.90       33.96     15.71 o 
   7  -6   3      614.23      641.31     40.03 o 
   8  -6   3       88.23       89.40     15.74 o 
   9  -6   3        1.16        0.82      4.65 o 
  -9  -5   3      316.11      351.92     38.06 o 
  -8  -5   3      403.97      489.59     42.58 o 
  -7  -5   3       64.92       60.38     13.51 o 
  -6  -5   3      704.87      675.33     34.20 o 
  -5  -5   3     1172.78     1154.14     34.78 o 
  -4  -5   3      603.10      585.88     25.96 o 
  -3  -5   3     1215.28     1158.43     26.54 o 
  -2  -5   3       31.67       43.78      2.43 o 
  -1  -5   3      630.38      623.03     12.57 o 
   0  -5   3     5832.84     6362.42    277.42 o 
   1  -5   3      165.95      179.72      4.69 o 
   2  -5   3      586.43      553.50     10.23 o 
   3  -5   3      213.90      214.04      4.52 o 
   4  -5   3      128.18      139.15     15.62 o 
   5  -5   3      920.81      937.05     49.77 o 
   6  -5   3      167.40      176.11     19.01 o 
   7  -5   3        0.16        0.77      2.96 o 
   8  -5   3        2.72        1.42      4.77 o 
   9  -5   3        0.30        0.73      4.54 o 
 -10  -4   3      375.36      380.16     44.34 o 
  -9  -4   3       17.38       18.19     18.42 o 
  -8  -4   3        2.35        1.88      2.26 o 
  -7  -4   3       14.40       18.89      4.17 o 
  -6  -4   3      165.61      152.89     13.57 o 
  -5  -4   3     1277.03     1226.69     31.91 o 
  -4  -4   3       13.30       15.96      2.57 o 
  -3  -4   3       10.31       12.23      2.17 o 
  -2  -4   3     3842.91     4115.50    219.26 o 
  -1  -4   3      220.23      238.33      4.84 o 
   0  -4   3        1.24        0.76      0.62 o 
   1  -4   3      538.23      504.56      7.77 o 
   2  -4   3      919.05     1021.74     27.70 o 
   3  -4   3     1763.91     1854.03     58.45 o 
   4  -4   3      463.87      478.56     16.75 o 
   5  -4   3       22.74       23.38      6.46 o 
   6  -4   3       27.72       26.27      7.48 o 
   7  -4   3       23.47       26.87     13.54 o 
   8  -4   3        5.44        7.11      8.99 o 
   9  -4   3       70.73       69.17     15.91 o 
 -10  -3   3       72.02       72.19     12.95 o 
  -9  -3   3      128.40      119.12     15.57 o 
  -8  -3   3       11.14        7.46      8.60 o 
  -7  -3   3      169.54      171.29     12.88 o 
  -6  -3   3      144.07      135.08      6.80 o 
  -5  -3   3      628.24      601.75     21.66 o 
  -4  -3   3       64.58       71.55      4.98 o 
  -3  -3   3     2156.89     2288.59     33.27 o 
  -2  -3   3      328.57      330.85      5.35 o 
  -1  -3   3        3.80        2.86      1.55 o 
   0  -3   3     2141.24     2285.58     16.82 o 
   1  -3   3      134.74      107.25      2.57 o 
   2  -3   3     5327.03     6047.14    138.49 o 
   3  -3   3     1340.07     1538.51     52.19 o 
   4  -3   3       12.82       13.85      6.96 o 
   5  -3   3      120.18      124.26     12.59 o 
   6  -3   3        1.09        1.75      3.17 o 
   7  -3   3      658.50      681.33     30.32 o 
   8  -3   3       11.54       10.89      9.78 o 
   9  -3   3       57.59       49.73      9.69 o 
 -10  -2   3      253.29      237.86     19.70 o 
  -9  -2   3      262.57      262.92     17.47 o 
  -8  -2   3       71.40       79.51      9.01 o 
  -7  -2   3      284.11      306.46     14.92 o 
  -6  -2   3       14.85       11.83      4.02 o 
  -5  -2   3      496.29      448.51      9.97 o 
  -4  -2   3     1457.69     1567.39     23.25 o 
  -3  -2   3     1222.40     1297.49     17.14 o 
  -2  -2   3      860.74      805.27     10.98 o 
  -1  -2   3      744.93      819.03     16.65 o 
   0  -2   3     9963.30    11022.67    243.57 o 
   1  -2   3     5389.87     6083.38     59.05 o 
   2  -2   3      754.61      797.85     16.09 o 
   3  -2   3     3070.09     3352.42     27.34 o 
   4  -2   3        0.12        1.70      0.63 o 
   5  -2   3     1215.28     1100.23    127.09 o 
   6  -2   3       48.56       45.82      3.40 o 
   7  -2   3      132.69      141.61     16.46 o 
   8  -2   3       71.45       70.27     10.88 o 
   9  -2   3        0.25        0.87      2.70 o 
 -11  -1   3        6.20        3.32     10.70 o 
 -10  -1   3       72.22       83.41      8.87 o 
  -9  -1   3       70.02       72.86      7.62 o 
  -8  -1   3       38.84       33.16      6.11 o 
  -7  -1   3      455.20      438.21     14.87 o 
  -6  -1   3      303.18      307.00     11.56 o 
  -5  -1   3     1947.48     2091.72     47.84 o 
  -4  -1   3     1136.23     1096.81     22.30 o 
  -3  -1   3     3082.52     3473.43     42.05 o 
  -2  -1   3       77.34       66.13      2.23 o 
  -1  -1   3       42.57       40.47      1.43 o 
   0  -1   3      220.58      214.01      2.79 o 
   1  -1   3      885.36      894.70      9.49 o 
   2  -1   3       23.33       22.25      1.59 o 
   3  -1   3     2087.83     2240.16     29.53 o 
   4  -1   3      109.58      117.85      8.22 o 
   5  -1   3       11.62       14.24      3.39 o 
   6  -1   3      210.15      217.17     17.19 o 
   7  -1   3       35.47       39.65      7.34 o 
   8  -1   3       64.41       66.50     10.97 o 
   9  -1   3       81.50       77.35     13.49 o 
 -11   0   3       27.91       24.18      9.49 o 
 -10   0   3      585.00      605.59     35.88 o 
  -9   0   3       60.26       68.74      7.63 o 
  -8   0   3      495.37      493.82     18.53 o 
  -7   0   3       46.85       48.69      5.74 o 
  -6   0   3      272.30      295.24     10.59 o 
  -5   0   3     1548.63     1568.79     28.17 o 
  -4   0   3       83.76      104.52      3.45 o 
  -3   0   3      808.30      828.06     11.75 o 
  -2   0   3      634.86      606.42     11.12 o 
  -1   0   3       70.46       72.35      2.12 o 
   0   0   3       60.85       60.42      2.13 o 
   1   0   3      486.26      437.08      5.22 o 
   2   0   3      350.73      399.11      6.82 o 
   3   0   3      563.18      628.06     12.43 o 
   4   0   3      165.59      144.91     11.23 o 
   5   0   3       75.45       70.42      5.43 o 
   6   0   3        0.01        0.76      1.39 o 
   7   0   3       18.85       18.56      3.98 o 
   8   0   3        2.44        3.99      6.63 o 
   9   0   3      124.20      130.87     15.40 o 
 -11   1   3        5.14        2.55      5.91 o 
 -10   1   3      190.44      186.01     18.46 o 
  -9   1   3      574.85      571.24     27.04 o 
  -8   1   3       27.07       27.36      6.02 o 
  -7   1   3     1497.93     1522.94     43.81 o 
  -6   1   3       41.01       41.60      5.52 o 
  -5   1   3     1101.05     1067.26     28.30 o 
  -4   1   3     2229.32     2462.79     50.59 o 
  -3   1   3      301.96      292.08      5.15 o 
  -2   1   3     1480.55     1446.34     60.87 o 
  -1   1   3      111.04      117.06      3.01 o 
   0   1   3     3033.57     3339.79     48.29 o 
   1   1   3        4.72        9.29      1.20 o 
   2   1   3     2452.56     2587.00     36.55 o 
   3   1   3       63.00       56.86      4.87 o 
   4   1   3      378.52      364.45     14.88 o 
   5   1   3      353.55      352.32     14.61 o 
   6   1   3       78.07       69.48      8.49 o 
   7   1   3      769.74      807.88     42.97 o 
   8   1   3        1.34        0.51      3.87 o 
 -11   2   3       12.72        8.04     13.03 o 
 -10   2   3       23.07       20.30      6.43 o 
  -9   2   3       10.38       14.35      8.23 o 
  -8   2   3       24.47       25.68      4.57 o 
  -7   2   3     1313.61     1370.89     51.47 o 
  -6   2   3       18.85       18.64      3.51 o 
  -5   2   3       22.75       19.24      5.16 o 
  -4   2   3      367.76      342.64      8.90 o 
  -3   2   3      355.43      353.12      6.87 o 
  -2   2   3     3141.52     3399.34     21.94 o 
  -1   2   3     1281.71     1303.81     19.06 o 
   0   2   3     3227.14     3511.90     36.69 o 
   1   2   3        8.91       12.83      1.86 o 
   2   2   3      516.56      494.62      9.26 o 
   3   2   3      347.01      335.63     15.30 o 
   4   2   3      529.15      500.39     19.64 o 
   5   2   3      754.77      763.89     28.51 o 
   6   2   3       70.33       68.95      8.92 o 
   7   2   3      275.40      285.15     18.39 o 
 -11   3   3       17.69        9.58     16.91 o 
 -10   3   3      168.04      175.55     18.04 o 
  -9   3   3       84.22       84.70      8.65 o 
  -8   3   3      174.78      168.99     12.77 o 
  -7   3   3        2.24        4.81      3.89 o 
  -6   3   3       11.58       10.44      7.66 o 
  -5   3   3      534.91      499.50     12.16 o 
  -4   3   3       39.88       41.37      4.43 o 
  -3   3   3     1386.90     1522.44     31.54 o 
  -2   3   3       23.77       23.59      2.35 o 
  -1   3   3     1688.30     1824.40     26.25 o 
   0   3   3       85.59      108.86      6.43 o 
   1   3   3        7.19        9.90      2.44 o 
   2   3   3      150.49      146.53     10.38 o 
   3   3   3      562.03      525.83     19.60 o 
   4   3   3     1120.83     1125.41     34.23 o 
   5   3   3       82.90       78.15      6.52 o 
   6   3   3      504.08      467.99     28.36 o 
   7   3   3       17.62       15.63      5.69 o 
   8   3   3       30.46       30.01     13.21 o 
 -11   4   3       34.95       32.18      8.54 o 
 -10   4   3       30.92       36.52      8.62 o 
  -9   4   3        9.73        9.46      3.98 o 
  -8   4   3      244.15      236.82     11.67 o 
  -7   4   3      796.17      795.14     23.84 o 
  -6   4   3      584.60      573.55     19.89 o 
  -5   4   3      305.45      292.87     10.28 o 
  -4   4   3       39.84       35.81      4.47 o 
  -3   4   3     2574.38     2708.15     78.14 o 
  -2   4   3      555.18      503.42     12.79 o 
  -1   4   3      112.77       89.35      5.87 o 
   0   4   3      155.35      147.26      9.92 o 
   1   4   3      147.91      126.94      9.17 o 
   2   4   3     1879.71     1860.30     50.85 o 
   3   4   3       13.60       14.86      4.52 o 
   4   4   3      916.68      883.72     59.96 o 
   5   4   3      920.18      926.35     36.59 o 
   6   4   3      179.77      186.50     18.36 o 
   7   4   3      510.19      532.50     24.52 o 
 -11   5   3       19.81       14.46     21.67 o 
 -10   5   3       72.01       65.79     10.08 o 
  -9   5   3       34.87       36.01      5.48 o 
  -8   5   3        1.23        1.66      3.05 o 
  -7   5   3       37.65       33.32      4.90 o 
  -6   5   3       58.75       55.02      6.08 o 
  -5   5   3     1209.58     1237.71     37.15 o 
  -4   5   3        6.17        8.19      5.53 o 
  -3   5   3       65.06       66.84      7.09 o 
  -2   5   3      358.86      367.62     11.23 o 
  -1   5   3      514.99      506.51     13.90 o 
   0   5   3     2488.03     2500.13     36.89 o 
   1   5   3       38.20       41.08      4.81 o 
   2   5   3      179.85      179.08      9.19 o 
   3   5   3      444.11      406.73     24.83 o 
   4   5   3      214.00      216.32     17.20 o 
   5   5   3      223.79      245.49     24.54 o 
   6   5   3       10.97        9.65     12.44 o 
 -11   6   3      127.05      118.85     17.78 o 
 -10   6   3      180.07      195.73     20.83 o 
  -9   6   3        0.63        1.27      3.19 o 
  -8   6   3      116.75      110.92     12.23 o 
  -7   6   3      296.94      297.81     13.95 o 
  -6   6   3      317.77      321.11     15.12 o 
  -5   6   3      335.64      341.03     14.12 o 
  -4   6   3      975.27      981.49     32.16 o 
  -3   6   3      300.01      289.09     13.23 o 
  -2   6   3      529.59      516.52     19.26 o 
  -1   6   3      342.62      338.08     14.78 o 
   0   6   3       17.61       21.34      6.47 o 
   1   6   3        8.87        8.94      8.04 o 
   2   6   3      126.25      119.46      9.96 o 
   3   6   3      170.88      164.66     19.08 o 
   4   6   3       91.75       94.24     13.28 o 
   5   6   3       86.67       83.82     15.03 o 
   6   6   3        2.81        2.36      5.93 o 
 -10   7   3       11.57        5.77     16.40 o 
  -9   7   3       23.14       24.05     23.95 o 
  -8   7   3       14.91       13.31     11.26 o 
  -7   7   3       12.87       12.09     10.39 o 
  -6   7   3      527.93      554.36     21.67 o 
  -5   7   3      194.22      191.12     16.74 o 
  -4   7   3      378.60      369.62     16.39 o 
  -3   7   3      657.75      630.29     23.46 o 
  -2   7   3      589.43      580.67     22.26 o 
  -1   7   3      445.14      399.97     33.49 o 
   0   7   3      161.50      140.59     11.51 o 
   1   7   3        4.33       11.04      4.12 o 
   2   7   3      651.89      657.42     36.37 o 
   3   7   3      308.97      324.32     25.88 o 
   4   7   3        0.23        0.88      3.38 o 
   5   7   3       68.07       68.93     10.52 o 
 -10   8   3       22.52       21.47     10.30 o 
  -9   8   3       50.05       54.72     10.75 o 
  -8   8   3       22.54       24.32     28.16 o 
  -7   8   3       84.93       83.90      8.45 o 
  -6   8   3       74.55       64.93      7.86 o 
  -5   8   3       11.91       15.03      5.71 o 
  -4   8   3      103.19      101.39      8.46 o 
  -3   8   3      115.02      107.61      8.51 o 
  -2   8   3        9.03        7.86      6.91 o 
  -1   8   3        8.01       13.10      5.66 o 
   0   8   3      574.43      574.41     27.69 o 
   1   8   3      484.07      477.63     36.45 o 
   2   8   3       10.75        8.76     10.79 o 
   3   8   3       27.05       35.22      8.13 o 
   4   8   3        1.86        0.63      9.58 o 
  -9   9   3        9.22        6.32     15.36 o 
  -8   9   3        5.69        5.53      6.67 o 
  -7   9   3        3.30        7.01      6.57 o 
  -6   9   3       41.09       42.27      6.66 o 
  -5   9   3      169.14      171.76     12.75 o 
  -4   9   3      193.10      189.12     14.72 o 
  -3   9   3        6.49        8.58      9.89 o 
  -2   9   3        3.42        6.92      6.26 o 
  -1   9   3        2.43        1.11      2.99 o 
   0   9   3      204.34      234.95     22.61 o 
   1   9   3        0.01        1.37      3.77 o 
   2   9   3        3.89        6.83     13.04 o 
   3   9   3       17.61       10.54     24.34 o 
  -8  10   3      315.77      327.85     31.37 o 
  -7  10   3      191.27      210.84     13.42 o 
  -6  10   3       91.51       88.47      9.42 o 
  -5  10   3        7.64        8.23      6.90 o 
  -4  10   3       71.54       68.29      9.10 o 
  -3  10   3      432.07      446.85     34.94 o 
  -2  10   3      597.62      606.09     59.16 o 
  -1  10   3       12.99        8.25     10.59 o 
   0  10   3        7.85        6.88     11.51 o 
   1  10   3       60.25       57.98     11.68 o 
  -7  11   3        4.66        1.99      4.43 o 
  -6  11   3        1.25        0.69      3.71 o 
  -5  11   3      266.17      260.37     20.65 o 
  -4  11   3      276.46      295.62     19.17 o 
  -3  11   3       11.75       18.96      7.83 o 
  -2  11   3       17.69       16.57     19.84 o 
  -1  11   3       81.51       91.89     17.26 o 
   1 -13   4       59.62       59.82     12.29 o 
   2 -13   4       72.34       77.09     13.96 o 
  -2 -12   4       37.09       37.81      9.41 o 
  -1 -12   4        2.41        1.79      7.46 o 
   0 -12   4      108.45      116.98     12.55 o 
   1 -12   4      138.60      145.43     14.78 o 
   2 -12   4      163.12      153.03     12.94 o 
   3 -12   4        1.41        2.09      3.11 o 
   4 -12   4        2.82        1.54      6.70 o 
   5 -12   4        4.79        4.26      9.71 o 
  -4 -11   4       31.79       26.24     17.11 o 
  -3 -11   4       38.12       39.37      8.36 o 
  -2 -11   4       22.37       24.21      6.76 o 
  -1 -11   4       54.22       64.29      9.35 o 
   0 -11   4      141.85      142.53     17.35 o 
   1 -11   4        3.90        2.33      3.67 o 
   2 -11   4       10.63        6.21      6.63 o 
   3 -11   4       57.46       50.81      7.18 o 
   4 -11   4      402.96      433.92     27.17 o 
   5 -11   4       59.79       60.32     10.98 o 
   6 -11   4      122.89      137.63     15.93 o 
  -5 -10   4        0.13        0.16      5.48 o 
  -4 -10   4        0.89        1.01      4.80 o 
  -3 -10   4        7.78        3.17      7.57 o 
  -2 -10   4      379.60      363.58     28.94 o 
  -1 -10   4       23.28       18.92     17.35 o 
   0 -10   4       92.43      100.76     11.17 o 
   1 -10   4      242.53      234.30     11.13 o 
   2 -10   4      510.12      521.12     22.32 o 
   3 -10   4       16.81       23.33      4.84 o 
   4 -10   4       43.71       37.32      6.82 o 
   5 -10   4       16.82       21.10      6.90 o 
   6 -10   4       10.76       11.43     17.01 o 
   7 -10   4       95.53       88.79     10.89 o 
  -6  -9   4       10.56        4.29      7.71 o 
  -5  -9   4       27.80       30.77      7.90 o 
  -4  -9   4      930.06      924.03     64.49 o 
  -3  -9   4      683.82      696.08     39.31 o 
  -2  -9   4      196.50      180.70     19.77 o 
  -1  -9   4      388.88      374.61     22.87 o 
   0  -9   4      444.98      465.22     14.01 o 
   1  -9   4      702.46      758.03     19.92 o 
   2  -9   4       37.75       26.14      4.02 o 
   3  -9   4        0.76        2.47      2.73 o 
   4  -9   4      109.66       96.39      9.61 o 
   5  -9   4      129.16      112.50     12.06 o 
   6  -9   4      210.85      243.95     21.62 o 
   7  -9   4        5.85        5.90      6.62 o 
   8  -9   4        1.25        1.62      2.98 o 
  -7  -8   4        0.04        2.54      6.41 o 
  -6  -8   4      400.33      443.85     31.92 o 
  -5  -8   4      216.26      251.48     23.60 o 
  -4  -8   4       39.80       38.87     11.26 o 
  -3  -8   4       66.82       64.15     11.72 o 
  -2  -8   4      108.49      110.61     14.50 o 
  -1  -8   4     1736.44     1841.95     53.89 o 
   0  -8   4       33.27       31.22      3.29 o 
   1  -8   4      226.01      224.06      9.52 o 
   2  -8   4       82.86       72.17      8.26 o 
   3  -8   4        0.18        0.37      1.98 o 
   4  -8   4     1270.07     1339.12     30.61 o 
   5  -8   4        0.15        0.23      2.79 o 
   6  -8   4       87.74       78.47      9.94 o 
   7  -8   4       15.16       10.94     12.88 o 
   8  -8   4       71.86       72.43     12.17 o 
  -8  -7   4      182.44      210.85     22.78 o 
  -7  -7   4        0.23        1.10      5.42 o 
  -6  -7   4       16.74       14.92     13.68 o 
  -5  -7   4        7.10        6.22      6.99 o 
  -4  -7   4      173.52      186.92     17.05 o 
  -3  -7   4      520.71      491.41     29.28 o 
  -2  -7   4      779.55      686.33     71.02 o 
  -1  -7   4        7.61        9.60      2.51 o 
   0  -7   4        0.97        2.06      1.63 o 
   1  -7   4       94.09       98.10      8.04 o 
   2  -7   4     1085.35     1070.87     31.71 o 
   3  -7   4      299.08      275.32      8.74 o 
   4  -7   4        1.49        1.52      2.15 o 
   5  -7   4      217.96      217.09     13.87 o 
   6  -7   4       11.40       13.14     15.08 o 
   7  -7   4      146.07      161.64     15.94 o 
   8  -7   4       12.41        6.52     11.33 o 
  -9  -6   4      210.12      226.85     38.13 o 
  -8  -6   4       27.82       29.26      9.90 o 
  -7  -6   4       66.12       57.97     13.52 o 
  -6  -6   4      573.60      567.74     28.39 o 
  -5  -6   4      653.06      603.93     25.04 o 
  -4  -6   4     1425.69     1355.24     37.59 o 
  -3  -6   4       61.06       55.54     10.48 o 
  -2  -6   4      221.37      222.03      5.32 o 
  -1  -6   4     1823.18     1806.67     62.44 o 
   0  -6   4      478.93      473.70     12.35 o 
   1  -6   4      414.67      362.57     13.49 o 
   2  -6   4      119.17      102.69      8.91 o 
   3  -6   4      252.73      251.21      8.08 o 
   4  -6   4      599.78      626.46     22.04 o 
   5  -6   4       42.76       38.85      6.13 o 
   6  -6   4      291.62      299.60     16.94 o 
   7  -6   4      253.79      257.80     25.02 o 
   8  -6   4        1.72        3.31      4.64 o 
   9  -6   4        2.51        4.06      6.06 o 
  -9  -5   4       16.03       15.01     16.53 o 
  -8  -5   4      668.49      676.15     49.50 o 
  -7  -5   4      259.07      245.84     19.93 o 
  -6  -5   4     1203.75     1204.88     38.87 o 
  -5  -5   4      268.79      265.69      7.91 o 
  -4  -5   4       90.21       87.28      7.04 o 
  -3  -5   4      902.21      885.54     13.70 o 
  -2  -5   4       30.53       29.22      2.41 o 
  -1  -5   4       47.76       29.41      2.31 o 
   0  -5   4      413.44      376.23      6.41 o 
   1  -5   4       79.47       71.86      4.02 o 
   2  -5   4       34.04       43.55      3.61 o 
   3  -5   4        0.04        0.48      1.74 o 
   4  -5   4      459.47      447.43     26.16 o 
   5  -5   4     1951.43     2093.07     79.52 o 
   6  -5   4      118.11      101.47     11.40 o 
   7  -5   4        6.06        8.87      8.52 o 
   8  -5   4      349.81      354.18     23.87 o 
   9  -5   4      206.31      218.98     22.42 o 
 -10  -4   4       87.10       87.54     17.09 o 
  -9  -4   4      196.96      202.55     18.29 o 
  -8  -4   4      111.82      107.87     14.75 o 
  -7  -4   4       30.22       24.47      5.03 o 
  -6  -4   4       19.00       18.77      2.67 o 
  -5  -4   4       54.85       53.52      4.38 o 
  -4  -4   4       11.12        8.44      2.23 o 
  -3  -4   4      311.18      274.60      5.32 o 
  -2  -4   4      237.58      266.87      5.22 o 
  -1  -4   4        0.35        0.80      0.59 o 
   0  -4   4       35.51       36.23      2.26 o 
   1  -4   4      393.73      402.70      6.49 o 
   2  -4   4      237.97      236.22      4.66 o 
   3  -4   4     3027.05     3275.70    172.79 o 
   4  -4   4        8.44       11.09      7.44 o 
   5  -4   4     1370.05     1374.69     36.37 o 
   6  -4   4       90.10       98.84      9.93 o 
   7  -4   4      369.02      375.13     24.13 o 
   8  -4   4      180.34      185.65     18.33 o 
   9  -4   4      174.61      182.50     19.75 o 
 -10  -3   4        0.63        0.46      5.49 o 
  -9  -3   4      122.41      137.02     17.84 o 
  -8  -3   4       36.45       39.45      6.07 o 
  -7  -3   4        1.95        1.76      1.85 o 
  -6  -3   4      677.44      665.23     27.90 o 
  -5  -3   4       15.24       16.85      2.57 o 
  -4  -3   4     2254.09     2351.17     28.78 o 
  -3  -3   4     1866.19     2077.77     25.49 o 
  -2  -3   4        2.33        5.24      1.12 o 
  -1  -3   4      341.74      327.47      5.05 o 
   0  -3   4      107.04      102.03      2.54 o 
   1  -3   4       34.91       32.20      3.06 o 
   2  -3   4     6909.78     7731.56    367.07 o 
   3  -3   4      141.38      120.01     11.48 o 
   4  -3   4      157.97      162.82      9.67 o 
   5  -3   4      156.90      148.66     10.51 o 
   6  -3   4       10.29        8.99      8.37 o 
   7  -3   4     1031.61     1077.98     54.81 o 
   8  -3   4       93.94       94.50     13.14 o 
   9  -3   4        9.08        5.84      9.45 o 
 -10  -2   4       77.49       89.57     15.10 o 
  -9  -2   4        1.98        1.81      2.86 o 
  -8  -2   4       86.70       99.44      8.14 o 
  -7  -2   4      204.05      195.13     16.44 o 
  -6  -2   4      693.36      678.79     25.89 o 
  -5  -2   4     5125.96     5494.79     71.02 o 
  -4  -2   4      922.31      923.88     17.97 o 
  -3  -2   4      769.04      756.97     28.99 o 
  -2  -2   4      917.05      952.61     16.26 o 
  -1  -2   4      528.77      483.18     10.27 o 
   0  -2   4     2076.55     2219.28     27.44 o 
   1  -2   4      406.09      365.35      6.07 o 
   2  -2   4     1785.75     2023.01     25.82 o 
   3  -2   4      815.61      804.45     10.75 o 
   4  -2   4      176.38      158.87      8.35 o 
   5  -2   4     1190.28     1176.43     20.04 o 
   6  -2   4      131.01      138.90     11.69 o 
   7  -2   4       54.08       55.52     11.25 o 
   8  -2   4      171.06      179.21     17.19 o 
   9  -2   4      106.33      123.70     17.75 o 
 -11  -1   4       37.74       30.00     10.99 o 
 -10  -1   4      130.58      121.98     10.02 o 
  -9  -1   4       17.12       19.55      8.76 o 
  -8  -1   4       33.53       34.29      6.12 o 
  -7  -1   4      827.56      823.40     19.96 o 
  -6  -1   4       18.18       28.39      4.21 o 
  -5  -1   4      861.27      876.50     15.71 o 
  -4  -1   4        5.60        6.52      2.13 o 
  -3  -1   4        0.15        0.50      0.88 o 
  -2  -1   4      878.47      911.02     15.80 o 
  -1  -1   4     1239.21     1186.23     22.69 o 
   0  -1   4      119.24       97.74      2.51 o 
   1  -1   4       11.07        8.99      1.34 o 
   2  -1   4      557.88      590.27      8.34 o 
   3  -1   4       12.63       19.16      2.52 o 
   4  -1   4      360.08      353.52     12.33 o 
   5  -1   4      203.48      188.98     13.05 o 
   6  -1   4        0.01        0.76      1.40 o 
   7  -1   4       12.61       12.35     11.67 o 
   8  -1   4       16.61        9.69     13.45 o 
   9  -1   4       58.80       51.06     14.27 o 
 -11   0   4      152.31      165.89     18.33 o 
 -10   0   4      109.98      109.63     11.96 o 
  -9   0   4       26.34       28.02     17.84 o 
  -8   0   4      959.90      955.02     26.64 o 
  -7   0   4      135.21      137.10      9.11 o 
  -6   0   4      535.40      544.29     14.13 o 
  -5   0   4     1093.13     1092.62     24.42 o 
  -4   0   4      895.82      922.47     25.75 o 
  -3   0   4     7030.67     7597.74    100.57 o 
  -2   0   4     2390.72     2566.80     54.86 o 
  -1   0   4      110.40      115.54      3.01 o 
   0   0   4      218.62      188.47      4.44 o 
   1   0   4      111.51      106.86      3.65 o 
   2   0   4     1324.66     1314.39     28.33 o 
   3   0   4      250.88      228.91      6.97 o 
   4   0   4       53.33       48.36      4.30 o 
   5   0   4        0.34        0.84      2.96 o 
   6   0   4       48.80       45.95      8.42 o 
   7   0   4      215.33      214.95     18.87 o 
   8   0   4        9.82        6.58      8.63 o 
 -11   1   4       31.51       30.25      7.21 o 
 -10   1   4       71.99       79.25      9.69 o 
  -9   1   4      271.26      258.08     13.42 o 
  -8   1   4     1094.90     1115.52     30.18 o 
  -7   1   4        0.08        0.65      2.20 o 
  -6   1   4      176.82      162.67      9.36 o 
  -5   1   4     3019.90     3200.77     39.09 o 
  -4   1   4     1598.16     1714.10     18.62 o 
  -3   1   4      759.28      761.02     12.47 o 
  -2   1   4      840.37      772.71     12.60 o 
  -1   1   4     1734.85     1851.80     24.52 o 
   0   1   4     3201.15     3384.09     42.37 o 
   1   1   4       40.36       26.19      2.63 o 
   2   1   4      301.22      285.07      8.65 o 
   3   1   4      679.71      629.44     15.94 o 
   4   1   4      793.12      744.30     18.00 o 
   5   1   4      515.90      507.84     21.80 o 
   6   1   4       97.66       92.97      7.83 o 
   7   1   4      113.70      111.71     14.27 o 
   8   1   4       28.06       21.43     18.05 o 
 -11   2   4      108.88      109.07     12.38 o 
 -10   2   4      277.21      266.54     18.11 o 
  -9   2   4      230.15      231.69     12.38 o 
  -8   2   4      134.93      141.85     11.71 o 
  -7   2   4      169.71      162.65      9.63 o 
  -6   2   4      415.98      400.29     13.21 o 
  -5   2   4       11.42       15.20      3.34 o 
  -4   2   4      239.38      278.72      8.47 o 
  -3   2   4       73.57       68.77      4.33 o 
  -2   2   4        2.06        0.47      1.28 o 
  -1   2   4     2816.47     2987.91     36.97 o 
   0   2   4       38.90       42.78      4.11 o 
   1   2   4      247.90      255.74      8.63 o 
   2   2   4       75.84       60.13      5.94 o 
   3   2   4        9.70       13.93      9.05 o 
   4   2   4      109.78      103.88     10.32 o 
   5   2   4      311.12      317.09     15.35 o 
   6   2   4        1.54        1.26      2.86 o 
   7   2   4      142.89      147.70     22.68 o 
   8   2   4       15.98       11.02     32.53 o 
 -11   3   4       71.83       75.20     10.48 o 
 -10   3   4       91.01      103.92     14.87 o 
  -9   3   4       36.05       31.65      5.35 o 
  -8   3   4      490.83      494.49     16.80 o 
  -7   3   4       14.95       18.52     10.96 o 
  -6   3   4      398.87      376.93     15.76 o 
  -5   3   4       79.40       63.73      6.42 o 
  -4   3   4        0.01        4.23      3.21 o 
  -3   3   4     3210.57     3632.57     54.44 o 
  -2   3   4       57.37       33.28      4.08 o 
  -1   3   4     1341.42     1256.55     20.00 o 
   0   3   4     1747.95     1924.58     26.77 o 
   1   3   4      227.17      209.47      8.42 o 
   2   3   4       69.16       65.24      6.84 o 
   3   3   4      923.02      943.52     21.91 o 
   4   3   4     1863.69     1836.20     40.74 o 
   5   3   4       66.82       62.03      6.91 o 
   6   3   4       11.56       10.68     11.28 o 
   7   3   4       13.11        9.10     21.06 o 
 -11   4   4        0.04        0.92      3.85 o 
 -10   4   4      177.45      163.74     11.00 o 
  -9   4   4       14.97       15.00      5.75 o 
  -8   4   4      645.46      614.76     23.29 o 
  -7   4   4      593.07      598.09     24.29 o 
  -6   4   4       99.02       91.76      8.32 o 
  -5   4   4     1647.21     1610.54     29.60 o 
  -4   4   4        1.40        3.51      2.73 o 
  -3   4   4     1393.93     1356.33     29.10 o 
  -2   4   4      143.10      142.99     11.42 o 
  -1   4   4      149.80      121.47     10.16 o 
   0   4   4      314.30      279.66     12.17 o 
   1   4   4      300.19      276.24     12.51 o 
   2   4   4     2159.55     2139.39     65.01 o 
   3   4   4       35.44       32.87      5.46 o 
   4   4   4        6.12        5.51      3.76 o 
   5   4   4       67.26       59.49      6.75 o 
   6   4   4      118.19      114.99     15.84 o 
 -11   5   4       74.34       75.55     16.64 o 
 -10   5   4      109.50       97.01     12.11 o 
  -9   5   4        1.13        2.03      2.84 o 
  -8   5   4      299.34      295.13     14.79 o 
  -7   5   4       69.52       74.37      8.60 o 
  -6   5   4       14.62       14.18      4.95 o 
  -5   5   4      486.91      482.65     18.82 o 
  -4   5   4      179.74      170.85     13.38 o 
  -3   5   4      145.96      137.98     13.15 o 
  -2   5   4        0.13        0.22      2.66 o 
  -1   5   4       31.35       24.80      4.28 o 
   0   5   4      287.76      272.03     15.47 o 
   1   5   4      616.60      623.69     24.66 o 
   2   5   4      225.72      222.40     12.22 o 
   3   5   4       64.97       63.91      7.86 o 
   4   5   4       33.48       31.82      5.53 o 
   5   5   4       87.83       82.01     11.44 o 
   6   5   4      186.10      191.72     23.55 o 
 -11   6   4       86.87       91.11     17.25 o 
 -10   6   4      732.92      715.58     45.41 o 
  -9   6   4        0.51        0.57      2.60 o 
  -8   6   4       41.61       38.55      6.12 o 
  -7   6   4      972.52     1051.64     39.42 o 
  -6   6   4     2709.17     2718.01    104.90 o 
  -5   6   4     1276.49     1241.93     40.87 o 
  -4   6   4      144.39      137.76      9.04 o 
  -3   6   4       22.15       25.00      7.44 o 
  -2   6   4        9.00        9.46      7.65 o 
  -1   6   4     2929.46     3042.60     41.97 o 
   0   6   4      163.29      149.77     13.95 o 
   1   6   4      189.93      202.71     13.36 o 
   2   6   4       41.95       37.02      6.70 o 
   3   6   4       73.90       71.47      9.84 o 
   4   6   4      659.75      694.09     38.30 o 
   5   6   4       11.91        9.98     15.24 o 
 -10   7   4        7.28        7.40      9.73 o 
  -9   7   4       53.72       47.49      6.37 o 
  -8   7   4      852.20      886.97     47.86 o 
  -7   7   4      594.37      589.24     26.90 o 
  -6   7   4      314.53      303.21     14.84 o 
  -5   7   4        0.70        1.25      2.57 o 
  -4   7   4        0.55        1.17      2.38 o 
  -3   7   4      838.92      865.29     26.47 o 
  -2   7   4        1.36        4.10      4.26 o 
  -1   7   4       40.04       51.33      6.94 o 
   0   7   4      111.29       84.55      9.34 o 
   1   7   4       44.73       34.58      5.35 o 
   2   7   4      966.25     1064.99     46.96 o 
   3   7   4       74.06       75.07     11.48 o 
   4   7   4      254.59      269.94     26.75 o 
 -10   8   4       25.10       14.45     25.69 o 
  -9   8   4        3.49        4.49      7.67 o 
  -8   8   4        3.29        2.94      2.99 o 
  -7   8   4      116.68      111.33      9.79 o 
  -6   8   4      335.70      343.01     18.93 o 
  -5   8   4       56.19       53.55      6.69 o 
  -4   8   4      121.74      125.73     12.87 o 
  -3   8   4       23.21       26.62      5.79 o 
  -2   8   4       62.40       43.54      7.28 o 
  -1   8   4      186.37      163.68     12.01 o 
   0   8   4        7.94       14.67      5.25 o 
   1   8   4      360.04      350.50     33.33 o 
   2   8   4       12.52        8.75     15.05 o 
   3   8   4       46.59       55.70     11.05 o 
  -9   9   4       55.93       55.70     13.57 o 
  -8   9   4        0.74        1.40      2.30 o 
  -7   9   4        0.42        0.68      6.23 o 
  -6   9   4      694.63      751.00     42.79 o 
  -5   9   4       71.10       76.01      8.40 o 
  -4   9   4       92.70       98.19      9.68 o 
  -3   9   4       21.61       22.56     14.26 o 
  -2   9   4       20.49       18.47      6.39 o 
  -1   9   4      937.98      944.89     45.97 o 
   0   9   4       20.34       21.13      6.93 o 
   1   9   4       14.59       10.00     14.69 o 
   2   9   4        4.18        5.87     14.72 o 
  -8  10   4      366.49      396.75     34.68 o 
  -7  10   4       66.46       64.70      8.39 o 
  -6  10   4        5.35        3.65      5.24 o 
  -5  10   4        0.03        0.48      2.50 o 
  -4  10   4       16.74       21.60      8.01 o 
  -3  10   4      760.45      734.08     40.64 o 
  -2  10   4      116.34      140.46     20.06 o 
  -1  10   4       12.14        8.94     10.57 o 
   0  10   4        1.89        1.37      4.94 o 
  -6  11   4      211.58      226.41     23.01 o 
  -5  11   4       41.71       47.99      9.23 o 
  -4  11   4      284.76      320.41     37.39 o 
  -3  11   4       89.05       93.22     17.86 o 
  -2  11   4        0.83        1.31      3.61 o 
  -2 -12   5       19.72       19.16      8.28 o 
  -1 -12   5      186.82      188.30     15.62 o 
   0 -12   5      195.32      211.28     15.31 o 
   1 -12   5       35.58       25.88      5.67 o 
   2 -12   5       17.37       19.12      4.83 o 
   3 -12   5       90.01       76.95     13.18 o 
   4 -12   5        0.01        0.93      2.64 o 
   5 -12   5      158.30      178.09     21.27 o 
  -4 -11   5      348.55      351.32     40.19 o 
  -3 -11   5      350.70      347.65     20.47 o 
  -2 -11   5      510.01      528.95     35.01 o 
  -1 -11   5       33.36       26.23      6.23 o 
   0 -11   5       24.18       21.84      5.69 o 
   1 -11   5      764.97      735.79     59.95 o 
   2 -11   5       79.68       75.15      8.00 o 
   3 -11   5       53.94       70.92     10.54 o 
   4 -11   5       75.94       83.09      9.08 o 
   5 -11   5       28.85       24.63      7.41 o 
   6 -11   5      142.90      136.93     18.41 o 
  -5 -10   5      456.21      443.04     25.32 o 
  -4 -10   5      286.74      312.71     22.79 o 
  -3 -10   5        2.64        5.22      7.11 o 
  -2 -10   5       53.92       57.07      8.19 o 
  -1 -10   5        3.02        3.09      3.79 o 
   0 -10   5      350.95      322.25     20.75 o 
   1 -10   5      133.78      125.72      8.91 o 
   2 -10   5       39.93       37.33      4.62 o 
   3 -10   5      302.46      300.30     17.98 o 
   4 -10   5        3.03        0.19      3.91 o 
   5 -10   5      157.28      145.85     12.87 o 
   6 -10   5       45.07       44.50      7.43 o 
   7 -10   5        0.24        1.15      2.48 o 
  -6  -9   5       25.07       28.50      7.87 o 
  -5  -9   5      706.09      811.10     44.67 o 
  -4  -9   5      276.95      315.17     26.71 o 
  -3  -9   5      158.39      166.50     16.25 o 
  -2  -9   5       82.17       70.69     11.09 o 
  -1  -9   5        0.11        0.36      2.03 o 
   0  -9   5     1261.88     1271.59     40.49 o 
   1  -9   5     1177.41     1208.34     26.76 o 
   2  -9   5      270.20      243.86     11.26 o 
   3  -9   5      783.75      731.47     25.46 o 
   4  -9   5      143.84      133.67     11.72 o 
   5  -9   5      350.31      351.94     25.59 o 
   6  -9   5      310.75      331.87     20.68 o 
   7  -9   5       36.14       37.19      9.02 o 
  -7  -8   5      227.42      245.88     24.52 o 
  -6  -8   5       85.40       99.17     17.02 o 
  -5  -8   5        6.77        6.38      6.50 o 
  -4  -8   5       89.89       91.45     13.06 o 
  -3  -8   5       61.95       69.45     12.86 o 
  -2  -8   5      365.31      350.35     16.25 o 
  -1  -8   5      114.84      115.73     10.47 o 
   0  -8   5      312.59      301.83     12.82 o 
   1  -8   5      333.01      330.80     13.79 o 
   2  -8   5        5.53        4.38      3.61 o 
   3  -8   5      135.01      126.85      9.31 o 
   4  -8   5      119.32      128.70     10.53 o 
   5  -8   5      127.59      126.06     11.86 o 
   6  -8   5      251.57      277.66     21.58 o 
   7  -8   5       55.79       50.60      9.30 o 
   8  -8   5       71.80       69.17     13.14 o 
  -8  -7   5       13.16       14.38     20.16 o 
  -7  -7   5      688.09      653.04     60.19 o 
  -6  -7   5       75.86       66.01     10.64 o 
  -5  -7   5        4.92       11.31     10.56 o 
  -4  -7   5        1.56        1.22      2.48 o 
  -3  -7   5       44.50       47.28      2.63 o 
  -2  -7   5     1443.38     1362.37     77.16 o 
  -1  -7   5       34.24       30.82      2.86 o 
   0  -7   5      154.23      132.51     10.09 o 
   1  -7   5       25.40       22.04      3.23 o 
   2  -7   5       27.35       25.05      2.72 o 
   3  -7   5      643.04      618.92     30.95 o 
   4  -7   5      109.91      110.94     12.51 o 
   5  -7   5        0.88        1.84      3.47 o 
   6  -7   5        1.83        2.73      4.13 o 
   7  -7   5        0.27       -0.25      5.46 o 
   8  -7   5      125.87      120.37     14.37 o 
  -9  -6   5      418.00      424.48     46.40 o 
  -8  -6   5      225.56      212.14     18.58 o 
  -7  -6   5        0.91        2.90      4.06 o 
  -6  -6   5      130.28      105.39     13.79 o 
  -5  -6   5       30.17       25.56      9.93 o 
  -4  -6   5     2239.92     2300.58     75.64 o 
  -3  -6   5      675.11      667.53     19.28 o 
  -2  -6   5      519.61      524.26     15.78 o 
  -1  -6   5       35.99       45.13      3.83 o 
   0  -6   5      210.42      207.75      6.33 o 
   1  -6   5     2728.22     2873.18     80.85 o 
   2  -6   5       21.01       19.84      2.36 o 
   3  -6   5      134.90      127.98      7.65 o 
   4  -6   5       21.21       22.90      5.45 o 
   5  -6   5      182.12      198.19     13.78 o 
   6  -6   5      126.41      141.09     13.04 o 
   7  -6   5        6.32        5.76      5.00 o 
   8  -6   5       27.37       16.81     19.81 o 
  -9  -5   5       39.86       32.82     15.46 o 
  -8  -5   5        0.19        0.33      3.77 o 
  -7  -5   5       14.71       13.22     11.80 o 
  -6  -5   5       93.21      120.46      9.81 o 
  -5  -5   5      121.81      115.16      6.06 o 
  -4  -5   5       84.24       84.63      5.84 o 
  -3  -5   5        3.81        6.57      2.89 o 
  -2  -5   5       68.11       63.34      4.33 o 
  -1  -5   5     2933.30     3087.72     40.96 o 
   0  -5   5      181.18      167.97      5.61 o 
   1  -5   5       49.66       47.61      3.53 o 
   2  -5   5      157.86      147.69      9.79 o 
   3  -5   5     2041.14     2171.47     71.81 o 
   4  -5   5      133.68      146.49     10.75 o 
   5  -5   5      502.30      523.91     21.94 o 
   6  -5   5       29.83       31.01      5.81 o 
   7  -5   5       27.65       24.44     18.02 o 
   8  -5   5      147.56      171.05     21.41 o 
 -10  -4   5        7.62        7.53      9.31 o 
  -9  -4   5        0.20        1.16      5.34 o 
  -8  -4   5        5.10        6.59      7.09 o 
  -7  -4   5      342.33      372.42     15.95 o 
  -6  -4   5       45.61       39.58      3.47 o 
  -5  -4   5       12.22       24.04      8.52 o 
  -4  -4   5      487.10      492.84      9.18 o 
  -3  -4   5        3.48        4.23      1.95 o 
  -2  -4   5     5448.57     6034.63    287.20 o 
  -1  -4   5       21.65       18.85      1.40 o 
   0  -4   5        5.51        7.65      1.08 o 
   1  -4   5      170.71      171.63      5.40 o 
   2  -4   5       71.79       77.62      4.94 o 
   3  -4   5     2723.11     3004.04     25.40 o 
   4  -4   5      138.99      136.35     12.73 o 
   5  -4   5        8.61        8.41      6.63 o 
   6  -4   5        0.10        0.68      3.24 o 
   7  -4   5      147.27      138.05     17.39 o 
   8  -4   5        6.81        4.56      6.85 o 
 -10  -3   5       30.39       30.27      9.60 o 
  -9  -3   5      898.37      943.73     60.45 o 
  -8  -3   5       15.96       19.24      5.82 o 
  -7  -3   5       32.44       38.58      6.56 o 
  -6  -3   5      256.20      273.66     11.04 o 
  -5  -3   5       61.29       49.76      5.27 o 
  -4  -3   5     1902.13     1853.03     16.02 o 
  -3  -3   5       25.45       29.02      2.12 o 
  -2  -3   5        0.33        0.89      0.46 o 
  -1  -3   5     1242.94     1200.51     54.42 o 
   0  -3   5     1046.92     1068.19     28.94 o 
   1  -3   5     2567.68     2667.32     51.76 o 
   2  -3   5      290.25      291.08      6.01 o 
   3  -3   5       28.15       28.35      2.74 o 
   4  -3   5      156.09      156.35     14.40 o 
   5  -3   5      420.88      429.34     24.85 o 
   6  -3   5       60.80       61.72      8.67 o 
   7  -3   5        0.50        0.97      2.87 o 
   8  -3   5       33.30       43.70     11.94 o 
 -11  -2   5      240.64      244.02     28.19 o 
 -10  -2   5       83.73       90.50     10.87 o 
  -9  -2   5      209.35      208.14     14.14 o 
  -8  -2   5      574.72      594.60     23.74 o 
  -7  -2   5     1257.73     1215.76     39.61 o 
  -6  -2   5      417.66      402.87     15.39 o 
  -5  -2   5     1090.36     1101.84     23.50 o 
  -4  -2   5      247.28      256.97      5.55 o 
  -3  -2   5        0.39        3.62      3.30 o 
  -2  -2   5      278.80      284.87      6.05 o 
  -1  -2   5      711.71      672.39     12.15 o 
   0  -2   5      232.94      246.70      7.00 o 
   1  -2   5      608.23      684.11      7.85 o 
   2  -2   5      650.31      655.32     12.47 o 
   3  -2   5      289.74      274.23      6.58 o 
   4  -2   5       56.19       56.86      3.86 o 
   5  -2   5       20.99       18.44      3.31 o 
   6  -2   5        4.87        2.51      3.88 o 
   7  -2   5       98.89       98.10     14.85 o 
   8  -2   5      106.56      121.91     12.94 o 
 -11  -1   5       23.09       22.01      6.24 o 
 -10  -1   5       24.04       21.81      7.96 o 
  -9  -1   5      110.69      130.73     10.95 o 
  -8  -1   5        5.21        7.26      6.32 o 
  -7  -1   5     2063.36     2051.76     37.50 o 
  -6  -1   5       19.20       20.32      5.30 o 
  -5  -1   5        5.75        7.86      5.67 o 
  -4  -1   5      323.85      302.76     10.13 o 
  -3  -1   5      679.88      759.40     20.46 o 
  -2  -1   5      543.44      562.06      7.97 o 
  -1  -1   5       37.86       51.20      2.10 o 
   0  -1   5     2518.79     2772.18     43.27 o 
   1  -1   5       15.21       24.13      2.07 o 
   2  -1   5       50.31       43.66      3.74 o 
   3  -1   5        2.08        1.47      0.93 o 
   4  -1   5       28.96       26.19      3.02 o 
   5  -1   5      445.76      454.19     14.57 o 
   6  -1   5       26.54       29.63      8.22 o 
   7  -1   5       28.12       28.77     17.12 o 
   8  -1   5       23.03       15.43     17.07 o 
 -11   0   5       77.78       86.43      8.63 o 
 -10   0   5        7.32        5.55      5.64 o 
  -9   0   5      758.44      777.45     33.48 o 
  -8   0   5      424.10      440.91     16.52 o 
  -7   0   5      180.46      183.74      9.73 o 
  -6   0   5      543.00      537.28     14.63 o 
  -5   0   5      147.95      142.39     11.00 o 
  -4   0   5      735.41      699.50     16.20 o 
  -3   0   5       93.07      120.94      5.31 o 
  -2   0   5      940.83      926.06     20.23 o 
  -1   0   5      373.00      377.63      7.29 o 
   0   0   5     2723.09     2960.87     56.13 o 
   1   0   5     1305.30     1340.39     21.53 o 
   2   0   5      602.22      581.02     21.16 o 
   3   0   5      602.27      615.88     20.76 o 
   4   0   5       18.93       19.15      4.00 o 
   5   0   5     1163.58     1200.61     23.92 o 
   6   0   5      258.94      264.26     22.17 o 
   7   0   5        4.30        3.52      4.92 o 
   8   0   5      102.50      107.19     15.98 o 
 -11   1   5       89.41       85.95      8.52 o 
 -10   1   5        5.04        4.02      5.12 o 
  -9   1   5       56.08       49.14      7.13 o 
  -8   1   5      185.21      187.73     16.45 o 
  -7   1   5        0.29        1.37      1.57 o 
  -6   1   5      437.14      428.96     12.11 o 
  -5   1   5        2.69        1.29      1.38 o 
  -4   1   5       24.26       38.59      3.57 o 
  -3   1   5     1373.55     1379.22     30.67 o 
  -2   1   5      191.94      181.27      5.96 o 
  -1   1   5      385.51      411.46      8.72 o 
   0   1   5      184.43      174.56      5.87 o 
   1   1   5     1154.12     1160.45     19.44 o 
   2   1   5     1597.58     1622.57     32.48 o 
   3   1   5      645.12      631.99     22.78 o 
   4   1   5      107.12      112.57      9.82 o 
   5   1   5        0.58        0.67      2.33 o 
   6   1   5      226.40      251.28     21.93 o 
   7   1   5      107.13       98.41     11.83 o 
 -11   2   5       56.89       53.78      6.95 o 
 -10   2   5      248.53      237.07     16.57 o 
  -9   2   5      112.92      117.41     11.57 o 
  -8   2   5        6.53        4.99      3.99 o 
  -7   2   5      146.25      133.08      8.85 o 
  -6   2   5      448.56      423.77     17.79 o 
  -5   2   5     1844.02     1849.03     31.66 o 
  -4   2   5      322.69      307.38     13.37 o 
  -3   2   5        0.20        1.42      1.63 o 
  -2   2   5      128.55      131.03      9.21 o 
  -1   2   5      848.43      845.87     16.52 o 
   0   2   5     3177.62     3518.65     36.76 o 
   1   2   5       11.39       11.50      7.40 o 
   2   2   5      179.60      169.22     12.63 o 
   3   2   5      187.39      174.19     15.69 o 
   4   2   5      446.97      440.53     18.10 o 
   5   2   5      618.17      606.93     34.51 o 
   6   2   5       33.53       36.72      5.86 o 
   7   2   5       16.63        9.15     14.28 o 
 -11   3   5      370.61      361.87     21.71 o 
 -10   3   5       73.74       68.37      8.86 o 
  -9   3   5      306.00      294.93     16.35 o 
  -8   3   5      613.51      620.36     19.74 o 
  -7   3   5      743.62      730.70     26.65 o 
  -6   3   5      769.49      763.11     25.75 o 
  -5   3   5     1735.97     1790.76     27.94 o 
  -4   3   5      641.12      594.86     13.88 o 
  -3   3   5      567.58      548.95     15.63 o 
  -2   3   5     1479.92     1510.50     23.50 o 
  -1   3   5       16.61       14.39      3.09 o 
   0   3   5      282.29      258.42     11.28 o 
   1   3   5      545.02      512.49     20.75 o 
   2   3   5      917.74      907.63     22.19 o 
   3   3   5        0.79        1.51      1.80 o 
   4   3   5      141.51      138.16     13.16 o 
   5   3   5      270.14      278.09     17.97 o 
   6   3   5      415.91      426.33     29.24 o 
 -11   4   5        7.45        3.63      8.11 o 
 -10   4   5       18.50       16.60     14.74 o 
  -9   4   5      279.26      283.89     20.14 o 
  -8   4   5       49.59       51.20      8.39 o 
  -7   4   5       11.84       12.24      5.62 o 
  -6   4   5        3.79        5.60      4.05 o 
  -5   4   5       10.83       11.48      8.12 o 
  -4   4   5      716.08      678.82     18.06 o 
  -3   4   5      289.33      272.03     12.71 o 
  -2   4   5      493.70      473.67     14.22 o 
  -1   4   5      366.64      397.73     13.33 o 
   0   4   5       74.12       77.61      7.57 o 
   1   4   5       17.90       15.20      4.97 o 
   2   4   5      440.70      407.92     15.20 o 
   3   4   5        1.09        1.54      2.23 o 
   4   4   5      805.82      816.72     43.31 o 
   5   4   5        7.17        5.90      9.23 o 
   6   4   5       15.81       18.88      6.90 o 
 -11   5   5       43.96       45.53     10.21 o 
 -10   5   5      273.91      277.26     17.25 o 
  -9   5   5        8.73        8.95      6.96 o 
  -8   5   5       15.81       12.45     10.29 o 
  -7   5   5       23.40       26.39     16.02 o 
  -6   5   5      586.79      582.48     22.71 o 
  -5   5   5     2030.50     1990.80     37.16 o 
  -4   5   5       45.17       38.29      6.01 o 
  -3   5   5       37.94       31.42      4.72 o 
  -2   5   5       48.97       40.88      5.76 o 
  -1   5   5      141.22      140.83      8.91 o 
   0   5   5      521.88      474.99     19.10 o 
   1   5   5      340.94      341.38     13.93 o 
   2   5   5       11.30       12.85      8.91 o 
   3   5   5      226.72      214.84     15.49 o 
   4   5   5       58.84       60.96     11.44 o 
   5   5   5        1.88        1.78      8.36 o 
 -11   6   5       20.94       22.28     11.31 o 
 -10   6   5       47.35       39.41      8.01 o 
  -9   6   5        2.69        3.75      4.39 o 
  -8   6   5      695.71      714.53     39.13 o 
  -7   6   5        0.13       -0.01      3.50 o 
  -6   6   5       16.75       19.80      9.72 o 
  -5   6   5      212.98      207.34     12.97 o 
  -4   6   5      119.78      124.35     11.95 o 
  -3   6   5      117.25      121.19     12.15 o 
  -2   6   5      270.56      230.91     19.53 o 
  -1   6   5      678.70      676.83     28.29 o 
   0   6   5      159.65      148.10     10.02 o 
   1   6   5      183.01      204.08     15.46 o 
   2   6   5        1.85        1.89      2.87 o 
   3   6   5        2.16        2.63      3.51 o 
   4   6   5      535.97      568.36     26.05 o 
 -10   7   5        0.40        2.37      5.71 o 
  -9   7   5        0.18        0.43      2.70 o 
  -8   7   5       14.21       10.86     10.07 o 
  -7   7   5        1.58        3.75      2.87 o 
  -6   7   5      199.83      203.11     18.42 o 
  -5   7   5        0.04        0.21      2.91 o 
  -4   7   5        9.71        8.47      7.21 o 
  -3   7   5      242.75      221.04     16.73 o 
  -2   7   5      284.06      224.00     12.96 o 
  -1   7   5      459.59      467.60     19.44 o 
   0   7   5       59.40       45.50      6.98 o 
   1   7   5        0.35        0.61      2.23 o 
   2   7   5      213.07      219.29     18.88 o 
   3   7   5        4.20        3.86      7.70 o 
 -10   8   5      121.37      129.99     19.02 o 
  -9   8   5       66.87       66.55      7.79 o 
  -8   8   5       42.55       46.30      7.23 o 
  -7   8   5      318.04      323.85     21.95 o 
  -6   8   5      114.53      124.60     11.21 o 
  -5   8   5       92.89       98.51     10.76 o 
  -4   8   5      262.73      287.58     17.08 o 
  -3   8   5       43.47       34.74      8.96 o 
  -2   8   5      302.34      288.63     20.85 o 
  -1   8   5        0.82        0.99      2.15 o 
   0   8   5        8.42       17.15     14.80 o 
   1   8   5      400.78      439.30     32.86 o 
   2   8   5      166.21      177.41     20.02 o 
  -9   9   5        6.30        4.58      6.77 o 
  -8   9   5       40.49       44.26      7.79 o 
  -7   9   5      248.31      268.24     18.59 o 
  -6   9   5      753.02      829.83     40.68 o 
  -5   9   5       10.36        7.07      6.94 o 
  -4   9   5      200.39      200.06     16.52 o 
  -3   9   5       14.20       13.92      7.86 o 
  -2   9   5      239.84      247.65     15.58 o 
  -1   9   5     1043.61     1115.90     75.93 o 
   0   9   5       19.50       19.70      8.76 o 
   1   9   5      323.47      371.31     41.79 o 
  -7  10   5        5.37        5.09      7.06 o 
  -6  10   5      121.00      135.25     13.79 o 
  -5  10   5        1.67        2.53      4.46 o 
  -4  10   5       60.29       68.10     10.31 o 
  -3  10   5      143.37      149.13     14.35 o 
  -2  10   5       43.33       58.13     10.54 o 
  -1  10   5      203.90      228.24     28.41 o 
  -2 -12   6       36.05       41.38     13.80 o 
  -1 -12   6        1.09        1.65      2.45 o 
   0 -12   6      260.29      270.30     23.15 o 
   1 -12   6       49.32       32.02      8.74 o 
   4 -12   6       35.02       41.62     12.99 o 
  -4 -11   6      149.69      125.39     21.66 o 
  -3 -11   6        4.19        4.64      7.61 o 
  -2 -11   6      116.80      121.87     17.40 o 
  -1 -11   6      102.69      111.88     11.26 o 
   0 -11   6       61.63       60.51      8.00 o 
   1 -11   6        1.96        1.11      2.46 o 
   2 -11   6       80.16       70.24      7.72 o 
   3 -11   6       34.12       30.50      5.54 o 
   4 -11   6       53.62       63.13     11.68 o 
   5 -11   6        0.76        0.65      2.14 o 
  -5 -10   6      104.91       91.33     12.48 o 
  -4 -10   6      165.41      165.39     16.89 o 
  -3 -10   6     1017.16     1049.24     72.83 o 
  -2 -10   6        7.44        7.60     10.30 o 
  -1 -10   6      156.50      160.54     15.17 o 
   0 -10   6       97.04       88.73      9.10 o 
   1 -10   6       16.33       20.87      3.90 o 
   2 -10   6      496.41      554.15     29.91 o 
   3 -10   6        1.92        0.96      1.75 o 
   4 -10   6       25.04       25.97      6.50 o 
   5 -10   6       32.78       35.66      8.77 o 
   6 -10   6       21.45       22.45      5.71 o 
  -7  -9   6       17.02       10.21     20.15 o 
  -6  -9   6       93.49       94.78     14.95 o 
  -5  -9   6      549.51      602.41     46.85 o 
  -4  -9   6       14.32        8.90     13.90 o 
  -3  -9   6       33.95       37.63      7.12 o 
  -2  -9   6        0.05        1.39      2.16 o 
  -1  -9   6        1.01        2.16      2.30 o 
   0  -9   6     1137.04     1227.09     39.94 o 
   1  -9   6        5.86        7.23      6.00 o 
   2  -9   6       60.20       60.40      5.33 o 
   3  -9   6       93.43       99.21      9.63 o 
   4  -9   6       20.08       25.14      6.43 o 
   5  -9   6      332.04      346.75     29.22 o 
   6  -9   6       22.70       24.15      5.95 o 
   7  -9   6        1.07        2.09      4.31 o 
  -7  -8   6      297.86      344.68     23.42 o 
  -6  -8   6      274.35      281.56     24.59 o 
  -5  -8   6      126.16      104.37     11.91 o 
  -4  -8   6        0.89        1.89      2.70 o 
  -3  -8   6       42.46       41.80      8.29 o 
  -2  -8   6      175.71      164.14     11.70 o 
  -1  -8   6      297.97      258.71     13.42 o 
   0  -8   6       16.43       15.27      3.78 o 
   1  -8   6       48.53       52.98      5.56 o 
   2  -8   6       20.77       19.08      3.23 o 
   3  -8   6        0.00        0.81      0.95 o 
   4  -8   6       21.41       19.03     12.40 o 
   5  -8   6       17.48       18.87      5.91 o 
   6  -8   6       23.48       23.23      8.88 o 
   7  -8   6       67.58       80.58      9.64 o 
  -8  -7   6      596.69      647.58     29.67 o 
  -7  -7   6       71.13       64.21     11.32 o 
  -6  -7   6       15.96       29.14      8.21 o 
  -5  -7   6       56.20       50.95      7.83 o 
  -4  -7   6       16.58       13.09     15.38 o 
  -3  -7   6     1079.05     1012.81     34.29 o 
  -2  -7   6       24.38       21.77      2.45 o 
  -1  -7   6       24.49       23.62      2.72 o 
   0  -7   6        0.99        0.66      1.21 o 
   1  -7   6      195.48      186.61      6.44 o 
   2  -7   6      422.65      438.82     15.62 o 
   3  -7   6      421.13      419.52     13.05 o 
   4  -7   6        2.33        5.07      4.68 o 
   5  -7   6       12.50       16.92     14.42 o 
   6  -7   6       42.25       47.59      7.36 o 
   7  -7   6       28.03       35.94      7.25 o 
   8  -7   6       58.01       54.93     11.63 o 
  -9  -6   6        5.01        3.63      5.78 o 
  -8  -6   6        7.85        6.63      8.99 o 
  -7  -6   6       24.13       20.43     10.20 o 
  -6  -6   6       38.71       34.50      8.37 o 
  -5  -6   6     1254.73     1272.63     29.59 o 
  -4  -6   6      170.44      177.06     12.33 o 
  -3  -6   6       45.50       41.94      2.53 o 
  -2  -6   6      108.10       93.33      5.55 o 
  -1  -6   6       63.75       60.08      5.04 o 
   0  -6   6        0.18        0.60      0.63 o 
   1  -6   6     1084.17     1091.40     30.50 o 
   2  -6   6      212.18      197.34      6.33 o 
   3  -6   6     1532.08     1619.68     45.73 o 
   4  -6   6       58.61       50.33      7.12 o 
   5  -6   6       23.51       23.58     15.02 o 
   6  -6   6      716.29      736.24     50.21 o 
   7  -6   6        0.08        1.02      4.52 o 
   8  -6   6       29.50       37.81      9.47 o 
  -9  -5   6        2.33        2.02      3.51 o 
  -8  -5   6      108.96       91.60     13.42 o 
  -7  -5   6       73.48       60.68      8.56 o 
  -6  -5   6       15.97       12.85      4.08 o 
  -5  -5   6      123.10      112.58      8.68 o 
  -4  -5   6       50.08       47.23      3.20 o 
  -3  -5   6      180.80      185.82      5.34 o 
  -2  -5   6      118.48      118.61      8.82 o 
  -1  -5   6      305.08      293.65      7.34 o 
   0  -5   6      218.66      208.88      5.19 o 
   1  -5   6     1224.87     1224.34     27.30 o 
   2  -5   6       20.56       17.95      1.66 o 
   3  -5   6      614.99      602.34     10.21 o 
   4  -5   6     1032.41     1040.46     34.11 o 
   5  -5   6        2.71        4.21      4.33 o 
   6  -5   6      209.97      225.38     21.63 o 
   7  -5   6       62.37       64.79      9.05 o 
   8  -5   6        5.33        3.73      6.49 o 
 -10  -4   6        6.50        4.79     10.16 o 
  -9  -4   6        0.76        1.11      5.47 o 
  -8  -4   6      330.45      339.04     21.86 o 
  -7  -4   6      480.59      412.33     65.97 o 
  -6  -4   6       15.79       14.42      4.02 o 
  -5  -4   6       50.72       46.81      4.70 o 
  -4  -4   6      195.80      188.48      5.42 o 
  -3  -4   6      312.73      296.25      5.23 o 
  -2  -4   6      935.60      919.54     22.27 o 
  -1  -4   6      115.26      104.29     10.65 o 
   0  -4   6      393.66      376.12      8.51 o 
   1  -4   6     1422.00     1351.24     27.27 o 
   2  -4   6      310.00      294.93      7.07 o 
   3  -4   6     2151.72     2252.98     75.61 o 
   4  -4   6       15.61       17.42      9.88 o 
   5  -4   6      124.90      123.32     14.39 o 
   6  -4   6       46.52       42.04      6.82 o 
   7  -4   6      129.17      135.76     13.15 o 
   8  -4   6      252.03      252.16     29.55 o 
 -10  -3   6       30.64       29.91     12.15 o 
  -9  -3   6      134.09      155.61     12.50 o 
  -8  -3   6        5.86        3.63      3.07 o 
  -7  -3   6      913.80      912.74     26.92 o 
  -6  -3   6      169.73      166.43     10.93 o 
  -5  -3   6      320.87      295.94     10.82 o 
  -4  -3   6     1788.32     1809.79     18.26 o 
  -3  -3   6      562.47      563.68     12.43 o 
  -2  -3   6      477.17      453.47     14.35 o 
  -1  -3   6      124.34      116.42      9.77 o 
   0  -3   6      461.26      425.92     11.58 o 
   1  -3   6     1073.58     1074.21     23.26 o 
   2  -3   6       50.49       51.97      4.32 o 
   3  -3   6       64.22       56.39      4.20 o 
   4  -3   6       54.86       57.58      3.32 o 
   5  -3   6      296.92      321.53     19.58 o 
   6  -3   6      259.83      270.95     23.25 o 
   7  -3   6        1.05        2.98      3.47 o 
   8  -3   6        1.37        1.23      4.37 o 
 -11  -2   6        1.12        2.64      5.22 o 
 -10  -2   6      504.13      526.03     25.39 o 
  -9  -2   6      159.36      154.87     11.92 o 
  -8  -2   6      277.40      265.50     13.44 o 
  -7  -2   6      583.08      599.60     23.00 o 
  -6  -2   6      597.83      588.52     21.73 o 
  -5  -2   6     1416.98     1367.27     36.50 o 
  -4  -2   6      477.17      440.79      7.99 o 
  -3  -2   6      218.35      217.46      6.43 o 
  -2  -2   6       59.24       74.12      7.25 o 
  -1  -2   6      278.53      285.38      5.96 o 
   0  -2   6      864.84      865.30     15.80 o 
   1  -2   6      152.55      114.88      6.84 o 
   2  -2   6        9.96       11.87      2.31 o 
   3  -2   6       30.62       31.00      2.57 o 
   4  -2   6       18.40       16.09      2.78 o 
   5  -2   6       24.79       26.25      8.11 o 
   6  -2   6        4.76        3.22      3.51 o 
   7  -2   6        0.47        0.97      3.09 o 
   8  -2   6        2.22        6.09      7.74 o 
 -11  -1   6        1.22        1.17      3.94 o 
 -10  -1   6       38.51       36.23      5.99 o 
  -9  -1   6      403.05      384.30     20.05 o 
  -8  -1   6       78.70       77.22      8.52 o 
  -7  -1   6     3019.34     3138.09     40.33 o 
  -6  -1   6       52.82       53.60      6.55 o 
  -5  -1   6      150.06      144.30     10.93 o 
  -4  -1   6      366.13      348.58      9.12 o 
  -3  -1   6      296.04      280.18      5.99 o 
  -2  -1   6     3048.70     3444.34     61.20 o 
  -1  -1   6       97.72       94.47      5.87 o 
   0  -1   6      769.61      834.84     12.67 o 
   1  -1   6        0.04        0.99      1.18 o 
   2  -1   6     1103.54     1057.62     19.09 o 
   3  -1   6        0.12        0.32      1.37 o 
   4  -1   6       95.54       87.66      7.80 o 
   5  -1   6      111.16      101.32     12.75 o 
   6  -1   6      121.80      112.95     11.94 o 
   7  -1   6      425.95      432.65     21.76 o 
 -11   0   6        6.95        4.61      7.28 o 
 -10   0   6       72.50       70.66      9.17 o 
  -9   0   6      370.17      385.34     20.23 o 
  -8   0   6      147.72      145.14     11.56 o 
  -7   0   6       24.58       24.67      6.55 o 
  -6   0   6       20.60       19.15      3.70 o 
  -5   0   6      785.05      746.13     14.57 o 
  -4   0   6     1747.31     1768.70     43.72 o 
  -3   0   6      961.05     1060.73     13.67 o 
  -2   0   6       72.32       79.99      5.05 o 
  -1   0   6       13.44       15.76      2.13 o 
   0   0   6     4061.44     4365.26     48.90 o 
   1   0   6      442.06      423.42     14.62 o 
   2   0   6      179.39      171.57     12.60 o 
   3   0   6        5.57        7.70      2.91 o 
   4   0   6      114.15       98.17      8.19 o 
   5   0   6     1247.97     1259.96     41.55 o 
   6   0   6      111.42       98.62     14.33 o 
   7   0   6      303.67      299.80     28.05 o 
 -11   1   6       70.23       68.31      8.53 o 
 -10   1   6      487.76      522.57     31.13 o 
  -9   1   6        7.87        6.27      5.35 o 
  -8   1   6      349.23      330.85     14.14 o 
  -7   1   6       27.81       23.43      5.60 o 
  -6   1   6      290.74      271.45     12.27 o 
  -5   1   6      924.10      890.50     20.61 o 
  -4   1   6      149.53      150.41      9.19 o 
  -3   1   6      902.64      848.84     52.73 o 
  -2   1   6      355.56      365.69      9.73 o 
  -1   1   6        5.36        7.08      3.95 o 
   0   1   6       81.90       76.42      7.19 o 
   1   1   6      173.22      185.78      8.68 o 
   2   1   6      266.85      253.32     11.79 o 
   3   1   6      247.16      236.46     20.23 o 
   4   1   6      162.97      159.13     13.97 o 
   5   1   6        2.28        3.49      2.64 o 
   6   1   6      397.24      390.44     27.73 o 
   7   1   6       23.46       18.22      7.11 o 
 -11   2   6        0.94        0.43      3.61 o 
 -10   2   6       66.94       62.60      8.30 o 
  -9   2   6       70.60       79.38      7.91 o 
  -8   2   6        0.41        0.71      2.57 o 
  -7   2   6      499.92      476.26     18.43 o 
  -6   2   6      424.17      398.75     16.41 o 
  -5   2   6       21.87       19.07     11.52 o 
  -4   2   6       10.18       14.85      3.58 o 
  -3   2   6      702.78      669.75     15.56 o 
  -2   2   6      794.62      813.47     17.08 o 
  -1   2   6      147.45      153.59     10.51 o 
   0   2   6     1716.51     1714.58     32.42 o 
   1   2   6      665.42      685.31     24.12 o 
   2   2   6     1699.21     1703.97     49.90 o 
   3   2   6        1.73        1.51      2.31 o 
   4   2   6       12.85       11.52      8.22 o 
   5   2   6      382.69      383.13     24.22 o 
   6   2   6       56.26       46.60      8.15 o 
 -11   3   6       55.95       49.95      7.52 o 
 -10   3   6      136.56      131.35     13.20 o 
  -9   3   6      113.21      107.84      9.35 o 
  -8   3   6       21.31       14.66      7.27 o 
  -7   3   6      154.58      124.65     13.23 o 
  -6   3   6        6.74        7.71      4.93 o 
  -5   3   6      998.78     1016.31     31.30 o 
  -4   3   6      321.90      301.89     11.79 o 
  -3   3   6      325.88      311.90     11.53 o 
  -2   3   6     1031.29      990.51     22.84 o 
  -1   3   6       43.81       44.61      5.12 o 
   0   3   6     3597.59     3654.94    141.71 o 
   1   3   6      249.59      234.04     20.08 o 
   2   3   6      103.63       95.76      8.80 o 
   3   3   6      619.47      631.58     21.58 o 
   4   3   6       41.76       40.40      7.03 o 
   5   3   6      116.82      136.55     14.48 o 
   6   3   6       67.24       62.75     19.71 o 
 -11   4   6       19.89       11.84     16.40 o 
 -10   4   6       67.28       68.79      7.63 o 
  -9   4   6        9.82        4.85      4.62 o 
  -8   4   6      295.56      304.10     16.30 o 
  -7   4   6        8.05        5.57      4.17 o 
  -6   4   6      166.88      177.51     15.67 o 
  -5   4   6      245.05      245.38     12.03 o 
  -4   4   6     1428.06     1307.69     93.04 o 
  -3   4   6     1130.33     1094.22     33.87 o 
  -2   4   6       89.86       89.53      8.50 o 
  -1   4   6       20.42       21.92      5.76 o 
   0   4   6       24.92       23.19      4.37 o 
   1   4   6      314.31      304.62     13.25 o 
   2   4   6      413.02      405.94     17.39 o 
   3   4   6      107.40      103.56      9.20 o 
   4   4   6       48.41       43.91      8.12 o 
   5   4   6        0.89        0.12      5.34 o 
 -11   5   6        0.17        1.68      3.90 o 
 -10   5   6      674.40      715.94     36.19 o 
  -9   5   6      986.56      978.72     50.79 o 
  -8   5   6      324.69      333.55     18.50 o 
  -7   5   6       68.32       70.73      9.54 o 
  -6   5   6        9.27       10.46      6.91 o 
  -5   5   6     1484.82     1432.82     44.70 o 
  -4   5   6      631.37      578.00     23.80 o 
  -3   5   6      439.76      430.96     18.22 o 
  -2   5   6      259.67      263.62     13.35 o 
  -1   5   6       65.99       61.56      7.76 o 
   0   5   6     1209.29     1182.28     37.38 o 
   1   5   6      186.67      183.56     16.64 o 
   2   5   6      362.88      372.63     24.35 o 
   3   5   6      146.45      145.72     13.82 o 
   4   5   6        0.58        1.07      2.94 o 
 -10   6   6      311.77      322.33     16.24 o 
  -9   6   6      185.59      179.17     13.09 o 
  -8   6   6        0.20        1.34     11.07 o 
  -7   6   6      288.89      293.66     17.83 o 
  -6   6   6       20.60       18.02      9.29 o 
  -5   6   6        2.19        6.08      5.05 o 
  -4   6   6       76.95       82.13      7.67 o 
  -3   6   6       30.94       28.23      6.27 o 
  -2   6   6       19.68       28.30      6.53 o 
  -1   6   6       31.15       21.09     13.41 o 
   0   6   6      233.72      261.05     17.45 o 
   1   6   6      208.02      202.68     14.54 o 
   2   6   6       94.94       86.17      9.95 o 
   3   6   6       10.97        9.01     15.68 o 
 -10   7   6        0.06        0.47      3.14 o 
  -9   7   6        6.35        5.75      7.24 o 
  -8   7   6      299.99      337.71     23.69 o 
  -7   7   6        1.01        2.22      3.94 o 
  -6   7   6        0.13        1.19      3.44 o 
  -5   7   6       12.67       12.25      6.85 o 
  -4   7   6        0.03        1.11      3.02 o 
  -3   7   6      477.14      425.58     21.37 o 
  -2   7   6        6.19        3.14      3.49 o 
  -1   7   6       26.98       21.85      6.93 o 
   0   7   6      123.09      128.59     10.71 o 
   1   7   6       27.88       25.07      9.28 o 
   2   7   6      155.47      169.94     15.37 o 
  -9   8   6      111.38      103.20     11.22 o 
  -8   8   6      142.28      148.25     14.99 o 
  -7   8   6      195.90      208.79     14.50 o 
  -6   8   6        9.27        7.75      9.16 o 
  -5   8   6      462.65      436.27     26.80 o 
  -4   8   6      274.85      285.95     20.03 o 
  -3   8   6      265.77      249.83     18.44 o 
  -2   8   6      484.01      477.35     32.93 o 
  -1   8   6        1.84        3.06      3.93 o 
   0   8   6      172.85      160.84     18.45 o 
   1   8   6      275.97      315.94     36.57 o 
  -8   9   6       29.99       30.49      6.96 o 
  -7   9   6      131.27      131.85     11.14 o 
  -6   9   6        5.45        3.43      4.13 o 
  -5   9   6        9.70        6.95      7.66 o 
  -4   9   6       51.27       47.63      7.54 o 
  -3   9   6      103.87      113.61     13.70 o 
  -2   9   6      210.15      219.40     17.25 o 
  -1   9   6      153.96      201.95     23.29 o 
   0   9   6        3.76        2.68      5.81 o 
  -6  10   6       35.60       39.90      8.56 o 
  -5  10   6        0.07        0.78      2.05 o 
  -4  10   6       50.15       56.59     10.18 o 
  -3  10   6      161.33      151.89     21.02 o 
  -2 -12   7        2.20        3.42      8.54 o 
  -1 -12   7        6.59        4.92     19.94 o 
   0 -12   7        0.21        0.55      6.14 o 
   1 -12   7        2.13        1.48      7.83 o 
   3 -12   7        8.79        3.97     10.01 o 
  -4 -11   7       52.20       61.01     22.06 o 
  -3 -11   7      156.91      181.91     29.32 o 
  -2 -11   7        0.06        0.95      5.49 o 
  -1 -11   7      359.06      366.40     32.09 o 
   0 -11   7       18.69       21.35      7.43 o 
   1 -11   7     1115.73      998.54    102.46 o 
   2 -11   7       30.63       22.44      6.81 o 
   3 -11   7        0.00        1.42      4.36 o 
   4 -11   7      120.42      133.39     22.37 o 
   5 -11   7       20.08       12.26     29.03 o 
  -5 -10   7       47.99       52.72     16.62 o 
  -4 -10   7       22.11       26.09     47.73 o 
  -3 -10   7      268.26      318.41     42.94 o 
  -2 -10   7        3.20        3.63      6.76 o 
  -1 -10   7      955.78     1043.86    104.16 o 
   0 -10   7        9.60        8.41      6.61 o 
   1 -10   7       38.53       39.40      4.46 o 
   2 -10   7      591.01      643.54     58.97 o 
   3 -10   7       18.98       15.72      4.91 o 
   4 -10   7      522.83      564.09     51.81 o 
   5 -10   7        0.25        0.79      3.78 o 
   6 -10   7        2.97        2.36      3.52 o 
  -7  -9   7        0.14        3.36     13.73 o 
  -6  -9   7        0.04        1.59      5.24 o 
  -5  -9   7      102.57      108.16     19.43 o 
  -4  -9   7       28.50       36.47      7.13 o 
  -3  -9   7      485.96      400.96     36.86 o 
  -2  -9   7       12.44        8.71      3.82 o 
  -1  -9   7       74.19       71.68      7.59 o 
   0  -9   7        4.28        6.08      5.37 o 
   1  -9   7      312.26      292.00     12.46 o 
   2  -9   7      302.35      324.62     14.59 o 
   3  -9   7        0.04       -0.05      1.35 o 
   4  -9   7       25.77       28.31     17.64 o 
   5  -9   7       70.66       67.81     10.13 o 
   6  -9   7        6.53        2.64      5.31 o 
  -8  -8   7       16.43       11.38     20.26 o 
  -7  -8   7        0.07        0.88      2.55 o 
  -6  -8   7      684.34      704.76     49.83 o 
  -5  -8   7       36.68       40.86      7.43 o 
  -4  -8   7      759.72      720.14     36.63 o 
  -3  -8   7        4.16        3.13      3.72 o 
  -2  -8   7       24.50       22.58      3.84 o 
  -1  -8   7      728.28      714.85     25.08 o 
   0  -8   7      205.58      211.11      9.41 o 
   1  -8   7       10.11       12.13      2.94 o 
   2  -8   7      103.63      101.69      6.34 o 
   3  -8   7       25.96       28.79      6.21 o 
   4  -8   7      184.03      200.27     14.77 o 
   5  -8   7       56.91       47.44      7.90 o 
   6  -8   7        7.03        4.44      4.15 o 
   7  -8   7       51.09       48.47     10.27 o 
  -8  -7   7      555.28      557.20     31.07 o 
  -7  -7   7       34.64       30.68      7.48 o 
  -6  -7   7      392.67      413.60     31.14 o 
  -5  -7   7        1.38        3.50      4.73 o 
  -4  -7   7       35.56       31.87      4.67 o 
  -3  -7   7     1443.21     1420.53     32.81 o 
  -2  -7   7      217.83      209.61     16.81 o 
  -1  -7   7      461.67      454.99     17.21 o 
   0  -7   7      380.24      353.26     13.46 o 
   1  -7   7      137.41      137.88     11.53 o 
   2  -7   7      500.81      507.60     25.41 o 
   3  -7   7      193.86      198.55     11.58 o 
   4  -7   7       71.53       69.82      8.73 o 
   5  -7   7      380.39      372.96     28.47 o 
   6  -7   7      216.03      233.59     18.42 o 
   7  -7   7       63.48       58.01      8.78 o 
  -9  -6   7      199.00      194.54     20.67 o 
  -8  -6   7       18.25       25.16      7.03 o 
  -7  -6   7        8.65        5.55      7.63 o 
  -6  -6   7      219.54      214.02     20.49 o 
  -5  -6   7        0.60        0.25      1.87 o 
  -4  -6   7      124.99      126.71     11.28 o 
  -3  -6   7      194.91      188.78      5.66 o 
  -2  -6   7        1.21        0.93      0.75 o 
  -1  -6   7      583.53      558.59     14.29 o 
   0  -6   7      534.37      518.73     13.60 o 
   1  -6   7      146.04      138.16      6.31 o 
   2  -6   7      108.50      107.56      9.57 o 
   3  -6   7      125.96      115.88     11.18 o 
   4  -6   7     1592.33     1569.69     48.57 o 
   5  -6   7       76.19       62.70      7.66 o 
   6  -6   7      116.71      115.34     12.09 o 
   7  -6   7       48.72       47.38      8.36 o 
  -9  -5   7       41.39       35.20      7.32 o 
  -8  -5   7       34.74       35.12      7.18 o 
  -7  -5   7       22.13       19.91      4.07 o 
  -6  -5   7      525.55      552.05     19.75 o 
  -5  -5   7       72.61       64.42      5.95 o 
  -4  -5   7      248.60      232.67      7.36 o 
  -3  -5   7      127.39      120.52      7.09 o 
  -2  -5   7      477.54      453.02     19.96 o 
  -1  -5   7      781.89      755.29     19.76 o 
   0  -5   7       28.41       26.31      1.87 o 
   1  -5   7      133.28      119.84      6.51 o 
   2  -5   7      993.07      964.76     15.12 o 
   3  -5   7      950.19      833.19     85.06 o 
   4  -5   7      480.99      484.45     23.12 o 
   5  -5   7       88.07       82.65      9.45 o 
   6  -5   7       40.50       42.75      8.97 o 
   7  -5   7        4.99        3.11      6.13 o 
 -10  -4   7       65.20       85.28     11.16 o 
  -9  -4   7      410.67      400.71     27.05 o 
  -8  -4   7     1357.18     1384.90     30.87 o 
  -7  -4   7       11.98       15.40      5.00 o 
  -6  -4   7      221.70      204.29     16.96 o 
  -5  -4   7      941.73      851.98     37.17 o 
  -4  -4   7     1027.95      973.31     24.10 o 
  -3  -4   7     1539.17     1579.21     91.40 o 
  -2  -4   7      408.24      418.66     17.20 o 
  -1  -4   7       19.34       26.17      5.44 o 
   0  -4   7      338.27      337.17      6.85 o 
   1  -4   7      917.38      888.84     22.31 o 
   2  -4   7      186.52      186.10      6.07 o 
   3  -4   7       19.77       23.21      3.25 o 
   4  -4   7       73.12       85.13      8.92 o 
   5  -4   7        3.46        4.09      5.73 o 
   6  -4   7      303.66      349.12     28.22 o 
   7  -4   7       27.40       30.60     10.95 o 
 -10  -3   7      883.93      892.62     63.74 o 
  -9  -3   7       23.13       27.67      5.92 o 
  -8  -3   7      401.50      400.31     21.28 o 
  -7  -3   7       19.33       19.65     13.37 o 
  -6  -3   7     1910.22     1863.43     54.09 o 
  -5  -3   7        3.01        2.15      1.76 o 
  -4  -3   7        8.45        7.73      1.51 o 
  -3  -3   7       40.25       38.05      6.71 o 
  -2  -3   7      753.92      779.80     24.23 o 
  -1  -3   7      612.47      599.75     18.28 o 
   0  -3   7      189.21      194.43      5.03 o 
   1  -3   7      375.74      380.60      8.38 o 
   2  -3   7       16.04       12.85      1.98 o 
   3  -3   7      219.81      207.59     16.70 o 
   4  -3   7       62.56       71.88     12.55 o 
   5  -3   7       48.34       43.29      7.03 o 
   6  -3   7       62.10       63.49     10.41 o 
   7  -3   7      164.48      142.19     16.39 o 
 -11  -2   7      231.48      290.18     32.71 o 
 -10  -2   7        5.30        8.45      6.75 o 
  -9  -2   7       33.99       34.84     10.30 o 
  -8  -2   7       82.99       63.46      7.34 o 
  -7  -2   7      724.33      774.33     22.21 o 
  -6  -2   7     1515.10     1499.23     51.39 o 
  -5  -2   7      230.31      230.43     10.49 o 
  -4  -2   7      292.56      294.45      7.36 o 
  -3  -2   7        0.87        0.54      0.86 o 
  -2  -2   7     5211.35     5995.02    553.13 o 
  -1  -2   7      616.50      614.69     10.78 o 
   0  -2   7      188.18      161.11      5.33 o 
   1  -2   7       76.48       79.35      6.78 o 
   2  -2   7      332.06      335.98     11.76 o 
   3  -2   7      557.06      526.33     20.26 o 
   4  -2   7      375.42      318.73     26.82 o 
   5  -2   7       34.39       26.96      9.94 o 
   6  -2   7       24.59       19.61     20.13 o 
   7  -2   7       35.58       32.48     11.39 o 
 -11  -1   7       13.16       10.11     11.21 o 
 -10  -1   7        5.69        4.89      7.25 o 
  -9  -1   7      106.64      109.00      9.55 o 
  -8  -1   7      572.34      590.80     23.68 o 
  -7  -1   7      220.84      218.35     19.26 o 
  -6  -1   7      233.49      236.78     11.77 o 
  -5  -1   7      217.94      211.42      8.66 o 
  -4  -1   7     1467.56     1524.02     46.79 o 
  -3  -1   7     1179.13     1224.79     26.11 o 
  -2  -1   7      172.81      162.10      5.22 o 
  -1  -1   7      159.80      154.07      6.02 o 
   0  -1   7      294.47      284.18      7.90 o 
   1  -1   7     1153.34     1062.02     31.23 o 
   2  -1   7     2103.23     2105.84     36.82 o 
   3  -1   7      241.40      241.11     12.34 o 
   4  -1   7       40.48       38.72      4.42 o 
   5  -1   7        4.68        3.35      3.13 o 
   6  -1   7      218.60      223.40     19.31 o 
   7  -1   7      440.02      427.20     45.92 o 
 -11   0   7        2.88        1.59      5.40 o 
 -10   0   7       92.48       79.19      9.51 o 
  -9   0   7        0.50        1.02      2.30 o 
  -8   0   7       80.14       85.89      7.12 o 
  -7   0   7      748.00      734.68     26.17 o 
  -6   0   7        1.76        1.49      2.27 o 
  -5   0   7      139.53      124.84     11.79 o 
  -4   0   7       49.54       45.87      4.60 o 
  -3   0   7        7.92        3.36      2.22 o 
  -2   0   7     1132.71     1192.16     31.33 o 
  -1   0   7        1.68        1.91      1.75 o 
   0   0   7       20.30       21.16      3.57 o 
   1   0   7        3.72        2.92      2.45 o 
   2   0   7       95.95       96.68      9.48 o 
   3   0   7      111.38      111.47      8.22 o 
   4   0   7       60.13       65.64      6.33 o 
   5   0   7       97.21      103.09     13.90 o 
   6   0   7      126.50      117.20     12.53 o 
 -11   1   7      103.89      100.46      9.52 o 
 -10   1   7      511.55      543.29     33.04 o 
  -9   1   7       38.49       41.74      6.15 o 
  -8   1   7        2.09        3.16      3.06 o 
  -7   1   7      323.96      355.76     15.87 o 
  -6   1   7      794.88      757.25     32.72 o 
  -5   1   7      732.48      694.83     26.22 o 
  -4   1   7      210.19      184.60      9.61 o 
  -3   1   7       22.13       23.77      4.73 o 
  -2   1   7      170.58      162.47      8.61 o 
  -1   1   7      721.93      710.18     17.41 o 
   0   1   7      185.51      185.96     13.30 o 
   1   1   7       62.21       61.85      6.09 o 
   2   1   7       19.41       19.69      5.19 o 
   3   1   7       71.99       66.88      8.03 o 
   4   1   7      476.95      476.19     28.45 o 
   5   1   7      128.93      124.84     13.78 o 
   6   1   7      147.48      132.25     16.65 o 
 -11   2   7        8.97        4.33      6.64 o 
 -10   2   7       32.28       29.06      6.64 o 
  -9   2   7      302.09      301.24     19.94 o 
  -8   2   7     1248.89     1201.98     33.84 o 
  -7   2   7      624.91      597.01     23.35 o 
  -6   2   7      354.85      336.74     15.72 o 
  -5   2   7      148.17      150.78     11.78 o 
  -4   2   7     1111.57     1142.13     42.72 o 
  -3   2   7     1839.11     1796.30     53.02 o 
  -2   2   7        1.53        2.14      2.04 o 
  -1   2   7       10.32       14.72      8.91 o 
   0   2   7      414.78      391.86     13.49 o 
   1   2   7       75.54       69.15      8.83 o 
   2   2   7     1070.19     1089.74     35.16 o 
   3   2   7        9.79        7.53      7.41 o 
   4   2   7       16.90       16.45      6.19 o 
   5   2   7        0.18        1.57      4.61 o 
 -11   3   7        4.71        3.11      3.97 o 
 -10   3   7        0.81        1.00      2.68 o 
  -9   3   7        9.61        9.45      7.72 o 
  -8   3   7      339.03      319.19     16.10 o 
  -7   3   7      277.42      270.62     12.65 o 
  -6   3   7       16.50       19.62     11.60 o 
  -5   3   7       26.92       25.88      5.56 o 
  -4   3   7      395.18      392.69     17.22 o 
  -3   3   7       97.82       72.81      7.69 o 
  -2   3   7      261.31      241.95     12.46 o 
  -1   3   7      323.51      313.48     12.90 o 
   0   3   7        4.28        5.88      4.91 o 
   1   3   7      233.40      223.73     12.73 o 
   2   3   7      140.04      143.00     13.66 o 
   3   3   7        0.15        1.91      2.88 o 
   4   3   7        3.80        3.30      6.15 o 
   5   3   7      430.09      429.51     36.50 o 
 -11   4   7       27.28       33.05      7.00 o 
 -10   4   7      159.38      166.43     13.20 o 
  -9   4   7      157.23      143.39     11.02 o 
  -8   4   7        6.27        7.66      6.68 o 
  -7   4   7       84.63       82.20      8.56 o 
  -6   4   7      204.97      208.09     11.72 o 
  -5   4   7        6.87       12.46      8.44 o 
  -4   4   7     1275.80     1269.17     39.58 o 
  -3   4   7       90.96       73.67      8.39 o 
  -2   4   7      154.60      144.50     13.43 o 
  -1   4   7      723.57      743.43     22.46 o 
   0   4   7       10.53       11.23      7.58 o 
   1   4   7        1.60        2.42      2.96 o 
   2   4   7       77.12       73.45      7.42 o 
   3   4   7        0.22        0.74      3.01 o 
   4   4   7      311.57      342.21     19.37 o 
 -11   5   7       79.55       76.13     12.25 o 
 -10   5   7       60.93       46.68      9.33 o 
  -9   5   7       56.11       53.04      7.22 o 
  -8   5   7      292.91      306.07     20.08 o 
  -7   5   7      141.22      137.89     11.14 o 
  -6   5   7       21.03       21.91     14.80 o 
  -5   5   7       20.84       21.11     12.77 o 
  -4   5   7      131.42      113.04     10.54 o 
  -3   5   7     1171.93     1035.45    170.85 o 
  -2   5   7        8.82       12.01      7.72 o 
  -1   5   7       34.62       37.51      5.52 o 
   0   5   7        6.89       10.59      7.28 o 
   1   5   7       15.20       11.79     12.70 o 
   2   5   7      647.12      693.84     30.90 o 
   3   5   7        2.64        4.13      5.25 o 
 -10   6   7        5.63        6.38      8.06 o 
  -9   6   7       95.76       90.06     12.87 o 
  -8   6   7       13.07       12.50     10.20 o 
  -7   6   7        0.33        0.76      2.91 o 
  -6   6   7       20.31       17.64      5.07 o 
  -5   6   7     1068.68     1036.59     44.52 o 
  -4   6   7        0.24        1.69      2.64 o 
  -3   6   7       18.77       17.35      9.85 o 
  -2   6   7       32.67       27.03      6.10 o 
  -1   6   7       22.23       14.39     13.91 o 
   0   6   7      512.95      539.54     31.84 o 
   1   6   7        0.74        1.07      3.49 o 
   2   6   7       40.44       33.46      9.78 o 
   3   6   7       33.52       32.83     11.55 o 
 -10   7   7       33.34       26.23     10.42 o 
  -9   7   7       14.74       12.41     17.11 o 
  -8   7   7       75.02       82.45     10.94 o 
  -7   7   7       13.29       13.23     15.72 o 
  -6   7   7      508.50      551.75     33.26 o 
  -5   7   7       17.52       23.92     16.63 o 
  -4   7   7       79.50       84.41      9.26 o 
  -3   7   7      235.34      265.39     18.55 o 
  -2   7   7        3.21        5.61      5.98 o 
  -1   7   7      702.04      706.75     45.40 o 
   0   7   7        0.52        0.97      3.20 o 
   1   7   7       29.82       32.14      7.94 o 
  -9   8   7        6.18        5.67      6.13 o 
  -8   8   7      255.02      276.71     22.03 o 
  -7   8   7       44.09       40.65      6.92 o 
  -6   8   7      203.10      213.97     18.24 o 
  -5   8   7      326.02      340.78     19.89 o 
  -4   8   7        0.55        0.22      4.26 o 
  -3   8   7      845.45      890.74     38.13 o 
  -2   8   7       18.65       22.08      8.40 o 
  -1   8   7      157.19      168.95     17.22 o 
   0   8   7       65.65       53.27     11.94 o 
  -7   9   7       37.70       41.02     11.74 o 
  -6   9   7      108.67      109.39     12.12 o 
  -5   9   7      226.75      232.47     19.75 o 
  -4   9   7       19.05       12.50     15.40 o 
  -3   9   7        1.59        1.41      2.68 o 
  -2   9   7       67.23       79.71     16.69 o 
  -2 -12   8        4.04        3.10     11.94 o 
  -1 -12   8        9.66        7.56     19.06 o 
   0 -12   8       37.36       43.89     12.87 o 
  -4 -11   8       51.48       58.97     21.10 o 
  -3 -11   8        3.86        3.17      8.40 o 
  -2 -11   8      342.35      365.74     36.03 o 
  -1 -11   8      151.78      161.55     25.37 o 
   0 -11   8       55.19       61.57     13.58 o 
   1 -11   8       68.90       77.79     14.89 o 
   3 -11   8       11.41       11.34     21.09 o 
   4 -11   8      148.23      151.44     28.09 o 
  -5 -10   8       18.99       15.62     41.81 o 
  -4 -10   8      152.83      139.82     28.41 o 
  -3 -10   8       78.47       77.50     16.40 o 
  -2 -10   8       44.97       53.20     15.49 o 
  -1 -10   8      187.38      214.42     32.06 o 
   0 -10   8      112.53      111.31     10.96 o 
   1 -10   8        0.77        1.09      2.42 o 
   2 -10   8       63.34       72.62     14.82 o 
   3 -10   8       71.93       77.13     16.01 o 
   4 -10   8      126.91      128.85     16.41 o 
   5 -10   8      128.19      159.36     29.15 o 
  -7  -9   8      145.59      133.50     31.83 o 
  -6  -9   8       31.96       28.70     35.19 o 
  -5  -9   8       79.16       79.28     17.53 o 
  -4  -9   8      143.76      131.96     26.78 o 
  -3  -9   8      145.52      146.51     27.46 o 
  -2  -9   8      277.06      272.81     49.38 o 
  -1  -9   8       44.67       44.30      8.97 o 
   0  -9   8       98.62       90.95     10.22 o 
   1  -9   8       59.87       58.00      7.06 o 
   2  -9   8       85.99      100.36     16.73 o 
   3  -9   8       74.46       93.32     18.07 o 
   4  -9   8        0.28        0.55      4.70 o 
   5  -9   8        0.00        0.37      4.63 o 
  -7  -8   8      306.03      264.07     32.94 o 
  -6  -8   8      310.97      302.89     37.47 o 
  -5  -8   8       14.81       11.20     21.03 o 
  -4  -8   8      212.56      228.83     32.54 o 
  -3  -8   8       57.84       52.86      5.90 o 
  -2  -8   8      159.12      153.50     17.88 o 
  -1  -8   8      534.48      552.94     25.60 o 
   0  -8   8       97.55       86.18     11.21 o 
   1  -8   8      265.29      286.36     16.34 o 
   2  -8   8       26.58       26.00      4.60 o 
   3  -8   8        1.44        1.58      2.88 o 
   4  -8   8      144.61      148.13     25.93 o 
   5  -8   8       61.44       52.43     17.39 o 
   6  -8   8       14.62        8.43     17.65 o 
  -8  -7   8       60.70       62.36     17.91 o 
  -7  -7   8       21.96       19.50     29.30 o 
  -6  -7   8      131.88      147.50     22.62 o 
  -5  -7   8      156.27      159.23     23.77 o 
  -4  -7   8       23.01       21.26      3.13 o 
  -3  -7   8      147.04      146.22     11.54 o 
  -2  -7   8        3.36        2.55      2.72 o 
  -1  -7   8      696.27      757.20     26.72 o 
   0  -7   8        0.33        0.75      1.49 o 
   1  -7   8      613.02      500.95     67.19 o 
   2  -7   8       65.54       66.29      6.39 o 
   3  -7   8      330.04      329.69     19.38 o 
   4  -7   8      104.12      121.04     10.24 o 
   5  -7   8        1.11        0.48      4.10 o 
   6  -7   8        1.31        1.09      1.94 o 
  -9  -6   8        4.11        6.29      9.02 o 
  -8  -6   8       44.98       39.30     13.21 o 
  -7  -6   8      210.80      215.05     18.64 o 
  -6  -6   8        0.12       -0.26      2.15 o 
  -5  -6   8        5.76        5.65      5.74 o 
  -4  -6   8      180.62      179.26     13.14 o 
  -3  -6   8      110.46      112.85     13.01 o 
  -2  -6   8      346.75      359.42     18.79 o 
  -1  -6   8      954.90     1014.19     40.48 o 
   0  -6   8      579.54      551.86     14.23 o 
   1  -6   8      238.75      227.14     17.72 o 
   2  -6   8      219.42      224.13     10.15 o 
   3  -6   8        0.11        1.34      1.72 o 
   4  -6   8       18.26       14.40      4.74 o 
   5  -6   8       20.73       10.84     13.34 o 
   6  -6   8        4.88        1.81      3.50 o 
  -9  -5   8      344.35      302.25     41.29 o 
  -8  -5   8        1.04        1.60      1.98 o 
  -7  -5   8      276.18      298.70     18.93 o 
  -6  -5   8      371.38      391.89     16.26 o 
  -5  -5   8        0.90        1.83      2.15 o 
  -4  -5   8      248.21      240.97     19.47 o 
  -3  -5   8       34.75       31.08      5.55 o 
  -2  -5   8      646.64      649.02     26.16 o 
  -1  -5   8     1156.12     1197.95     35.08 o 
   0  -5   8      190.76      186.23      4.73 o 
   1  -5   8      219.56      201.47     13.79 o 
   2  -5   8       40.97       37.78      4.30 o 
   3  -5   8      124.53      141.89     15.23 o 
   4  -5   8      228.72      203.06     17.80 o 
   5  -5   8      176.70      190.40     17.50 o 
   6  -5   8       46.48       37.69      9.60 o 
 -10  -4   8       13.55        4.80      9.77 o 
  -9  -4   8       19.08       10.06     10.17 o 
  -8  -4   8       33.83       46.22      5.69 o 
  -7  -4   8       27.76       28.90      5.60 o 
  -6  -4   8      123.12      119.81      9.97 o 
  -5  -4   8       12.21       11.03      3.31 o 
  -4  -4   8      184.76      171.25     11.21 o 
  -3  -4   8      200.51      204.87     17.14 o 
  -2  -4   8       17.08       18.56      5.50 o 
  -1  -4   8      342.44      336.70     16.97 o 
   0  -4   8       79.21       78.09      5.24 o 
   1  -4   8       95.54       80.25     10.00 o 
   2  -4   8        2.61        1.96      1.87 o 
   3  -4   8      307.01      317.79     16.61 o 
   4  -4   8       53.94       55.11     10.93 o 
   5  -4   8        0.20        0.55      4.74 o 
   6  -4   8       37.09       46.02      7.79 o 
 -10  -3   8      190.53      149.21     13.23 o 
  -9  -3   8      910.23      920.00     39.40 o 
  -8  -3   8       88.52       88.39      8.07 o 
  -7  -3   8       29.33       27.53      5.47 o 
  -6  -3   8       16.37       19.30      5.13 o 
  -5  -3   8       56.97       50.32      3.99 o 
  -4  -3   8      385.31      366.56     12.76 o 
  -3  -3   8      107.02       99.76     10.95 o 
  -2  -3   8       53.41       59.81      7.74 o 
  -1  -3   8      197.31      211.02     16.47 o 
   0  -3   8      638.97      606.53     16.26 o 
   1  -3   8        2.88        2.92      2.36 o 
   2  -3   8       86.64       87.08      8.89 o 
   3  -3   8        0.03        0.57      1.63 o 
   4  -3   8       70.96       73.88      9.53 o 
   5  -3   8      210.62      225.52     20.04 o 
   6  -3   8       41.60       49.83     11.62 o 
 -11  -2   8      529.60      518.93     53.95 o 
 -10  -2   8       10.64        6.07      6.80 o 
  -9  -2   8      157.84      153.30     13.36 o 
  -8  -2   8        0.44        1.83      3.22 o 
  -7  -2   8       37.73       40.14      5.98 o 
  -6  -2   8      937.43      947.35     30.69 o 
  -5  -2   8       43.62       43.11      3.64 o 
  -4  -2   8      139.52      134.75      8.18 o 
  -3  -2   8      211.09      224.19      6.36 o 
  -2  -2   8      655.89      623.37      7.16 o 
  -1  -2   8      517.15      526.78     14.31 o 
   0  -2   8       55.33       51.86      4.25 o 
   1  -2   8       76.72       78.08      6.84 o 
   2  -2   8      337.51      303.54     14.12 o 
   3  -2   8      384.86      436.06     20.09 o 
   4  -2   8       20.71       17.31     16.58 o 
   5  -2   8      351.78      340.50     29.44 o 
   6  -2   8       57.20       45.83      8.76 o 
 -11  -1   8        0.27        1.05      3.55 o 
 -10  -1   8       96.92       92.54      9.28 o 
  -9  -1   8       58.90       65.10      7.87 o 
  -8  -1   8      124.54      126.02     13.85 o 
  -7  -1   8        5.31        3.31      3.23 o 
  -6  -1   8       25.03       22.67      4.51 o 
  -5  -1   8      125.46      110.02      7.38 o 
  -4  -1   8      563.03      517.45     15.95 o 
  -3  -1   8      129.33      129.67     10.04 o 
  -2  -1   8       94.20       86.74      8.12 o 
  -1  -1   8       39.47       36.70      3.10 o 
   0  -1   8      194.68      179.59     12.79 o 
   1  -1   8      994.07     1062.11     34.30 o 
   2  -1   8       73.45       60.38      7.14 o 
   3  -1   8      511.86      519.66     20.61 o 
   4  -1   8       60.41       61.62      9.59 o 
   5  -1   8       34.99       29.90      6.75 o 
   6  -1   8      371.66      420.75     37.14 o 
 -11   0   8       26.77       23.40      5.30 o 
 -10   0   8       23.99       20.03      6.98 o 
  -9   0   8      194.86      208.14     12.62 o 
  -8   0   8        0.26        1.11      2.17 o 
  -7   0   8       21.05       20.57      5.04 o 
  -6   0   8      302.16      299.42     13.56 o 
  -5   0   8      141.40      142.38     11.39 o 
  -4   0   8       30.09       26.99      3.18 o 
  -3   0   8        3.01        2.95      2.42 o 
  -2   0   8      412.64      396.90     12.91 o 
  -1   0   8      262.12      265.15     11.74 o 
   0   0   8      582.99      587.93     16.47 o 
   1   0   8        5.53        5.55      4.97 o 
   2   0   8       55.60       49.70      6.79 o 
   3   0   8       17.29       17.53      4.79 o 
   4   0   8      115.99      114.27     13.68 o 
   5   0   8      128.81      129.15     17.82 o 
   6   0   8        8.03        3.48      8.55 o 
 -11   1   8      279.78      299.18     23.37 o 
 -10   1   8       11.03        9.80      8.44 o 
  -9   1   8        5.47        3.46      4.48 o 
  -8   1   8       78.55       71.20      8.48 o 
  -7   1   8      182.04      185.51     15.25 o 
  -6   1   8      200.01      190.99     16.39 o 
  -5   1   8      678.94      661.48     18.16 o 
  -4   1   8       17.19       15.31      4.97 o 
  -3   1   8        5.15        4.61      3.99 o 
  -2   1   8     1962.43     1886.35     65.95 o 
  -1   1   8     1100.31     1104.24     24.95 o 
   0   1   8      441.39      434.78     18.31 o 
   1   1   8      171.17      165.57     13.59 o 
   2   1   8       18.59       19.31      4.03 o 
   3   1   8      403.10      425.32     24.91 o 
   4   1   8      231.40      249.21     14.56 o 
   5   1   8      101.79       95.69     12.30 o 
 -11   2   8       11.82        6.33      6.39 o 
 -10   2   8        1.64        2.10      2.98 o 
  -9   2   8      202.09      206.61     15.94 o 
  -8   2   8       22.16       21.83     12.70 o 
  -7   2   8      132.91      110.21      8.51 o 
  -6   2   8       40.50       37.49      5.50 o 
  -5   2   8       17.79       18.09     11.27 o 
  -4   2   8     1316.14     1348.43     29.44 o 
  -3   2   8      551.57      548.76     17.43 o 
  -2   2   8     1781.63     1836.18     37.62 o 
  -1   2   8       63.02       60.00      6.08 o 
   0   2   8      100.21       94.58      9.43 o 
   1   2   8      880.56      885.24     28.64 o 
   2   2   8      109.18      110.21      9.53 o 
   3   2   8        8.47        8.16      9.04 o 
   4   2   8      101.49      105.77     12.57 o 
   5   2   8        6.05        3.74     10.37 o 
 -11   3   8        6.14        4.19      5.88 o 
 -10   3   8      284.67      279.11     18.90 o 
  -9   3   8       78.24       89.42      9.29 o 
  -8   3   8       84.20       69.15      8.78 o 
  -7   3   8        7.83        7.03      7.32 o 
  -6   3   8      144.92      154.49     13.45 o 
  -5   3   8      687.92      723.94     22.60 o 
  -4   3   8        6.27        8.25      6.85 o 
  -3   3   8      120.86      109.17     11.02 o 
  -2   3   8      232.63      207.44     18.09 o 
  -1   3   8      101.91      100.76     10.68 o 
   0   3   8       92.09       95.99     10.61 o 
   1   3   8      203.99      206.62     13.51 o 
   2   3   8       11.64       13.53     13.81 o 
   3   3   8       20.02       17.13      7.71 o 
   4   3   8       15.11       11.43      5.71 o 
 -11   4   8      660.13      640.32     54.70 o 
 -10   4   8       23.45       20.77     15.84 o 
  -9   4   8       93.98       96.01     11.32 o 
  -8   4   8        2.96        0.93      2.64 o 
  -7   4   8      449.92      464.07     22.81 o 
  -6   4   8      521.56      545.33     21.38 o 
  -5   4   8      117.37      107.99      8.65 o 
  -4   4   8      162.62      143.98     10.11 o 
  -3   4   8       90.23       81.56      7.56 o 
  -2   4   8      549.49      559.37     22.36 o 
  -1   4   8      930.11      990.80     31.10 o 
   0   4   8        0.38        1.42      2.48 o 
   1   4   8       55.20       47.33      6.52 o 
   2   4   8      163.74      169.85     12.65 o 
   3   4   8      110.68      117.39     12.81 o 
 -10   5   8        0.54        1.78      4.30 o 
  -9   5   8      138.22      144.46     12.99 o 
  -8   5   8      104.11      101.25     11.60 o 
  -7   5   8        7.33        7.27      6.81 o 
  -6   5   8        2.17        2.73      3.16 o 
  -5   5   8       13.59       12.25     10.21 o 
  -4   5   8        0.20        0.77      2.60 o 
  -3   5   8      207.11      224.77     14.13 o 
  -2   5   8        0.96        0.64      3.01 o 
  -1   5   8       91.53       92.40     10.34 o 
   0   5   8       63.31       64.89      7.70 o 
   1   5   8        5.99        7.27      6.74 o 
   2   5   8      115.37      112.22      9.74 o 
 -10   6   8       58.04       61.26     14.36 o 
  -9   6   8      151.52      155.57     11.42 o 
  -8   6   8       25.01       24.25      7.14 o 
  -7   6   8       78.90       81.63     10.14 o 
  -6   6   8        3.72        2.56      3.27 o 
  -5   6   8      205.62      178.01     13.91 o 
  -4   6   8      521.06      499.50     30.22 o 
  -3   6   8       68.12       66.39      7.99 o 
  -2   6   8       10.78       13.95     14.32 o 
  -1   6   8       13.03       12.07     11.89 o 
   0   6   8       46.97       60.87      9.04 o 
   1   6   8      616.47      659.85     29.03 o 
  -9   7   8      199.16      204.70     20.36 o 
  -8   7   8        0.36        1.07      2.74 o 
  -7   7   8      277.57      281.46     19.32 o 
  -6   7   8     1077.90     1069.34     34.66 o 
  -5   7   8        3.49        7.11      9.85 o 
  -4   7   8        9.99        8.35      8.58 o 
  -3   7   8      120.55      127.51     11.33 o 
  -2   7   8      259.72      273.46     18.64 o 
  -1   7   8     1327.15     1461.63     39.40 o 
   0   7   8        1.70        0.99      3.98 o 
  -8   8   8      151.07      149.32     18.26 o 
  -7   8   8      100.81       96.97     10.50 o 
  -6   8   8       28.79       27.73     10.64 o 
  -5   8   8       40.40       50.52      8.09 o 
  -4   8   8        1.90        2.36      2.61 o 
  -3   8   8      174.47      195.43     17.66 o 
  -2   8   8      101.66       93.87     13.87 o 
  -3 -11   9       69.31       80.47     24.71 o 
  -2 -11   9       10.47        6.08     20.66 o 
  -1 -11   9        0.38        1.41      5.76 o 
   0 -11   9      376.56      411.01     38.17 o 
   1 -11   9        0.10        0.32      2.33 o 
   2 -11   9        7.69        4.62      8.36 o 
   3 -11   9        0.24        0.18      2.95 o 
  -5 -10   9        1.41        2.73     10.00 o 
  -4 -10   9        5.69        3.10      7.61 o 
  -3 -10   9       32.79       37.40     14.13 o 
  -2 -10   9      106.48      109.33     18.91 o 
  -1 -10   9        7.47        4.04     11.53 o 
   0 -10   9        7.05        5.47      6.99 o 
   1 -10   9       90.17       93.30     15.14 o 
   2 -10   9      233.16      212.37     25.28 o 
   3 -10   9        0.10        0.57      3.88 o 
   4 -10   9       81.13       84.42     21.82 o 
  -6  -9   9        7.55        4.58     11.97 o 
  -5  -9   9      150.47      179.96     28.05 o 
  -4  -9   9        5.88        4.91     14.34 o 
  -3  -9   9      467.93      488.24     51.27 o 
  -2  -9   9       47.53       47.02      7.52 o 
  -1  -9   9        4.15        2.97      4.42 o 
   0  -9   9        7.50        6.96      9.45 o 
   1  -9   9       33.89       44.97      7.16 o 
   2  -9   9        6.44       11.25     17.38 o 
   3  -9   9       99.00      107.51     20.41 o 
   4  -9   9       31.73       36.43     11.63 o 
   5  -9   9        2.88        4.41     11.27 o 
  -7  -8   9       16.17       17.15     49.29 o 
  -6  -8   9       41.15       35.79     13.47 o 
  -5  -8   9      392.29      432.20     52.58 o 
  -4  -8   9       15.53       18.38     35.03 o 
  -3  -8   9       54.07       56.09      7.53 o 
  -2  -8   9       20.81       22.19      6.47 o 
  -1  -8   9      391.86      418.45     24.09 o 
   0  -8   9      217.84      223.69     16.57 o 
   1  -8   9      497.29      484.37     34.20 o 
   2  -8   9      113.21      120.93     16.88 o 
   3  -8   9       12.35       10.66     18.70 o 
   4  -8   9      323.05      369.15     38.79 o 
   5  -8   9      364.88      319.96     41.18 o 
  -8  -7   9      313.60      327.01     46.65 o 
  -7  -7   9       28.14       43.56     15.24 o 
  -6  -7   9        2.10        2.83      5.61 o 
  -5  -7   9        3.60        6.52     15.43 o 
  -4  -7   9      143.46      139.34     14.31 o 
  -3  -7   9       52.05       50.92      6.84 o 
  -2  -7   9      197.34      205.98     14.16 o 
  -1  -7   9       46.57       46.47      8.20 o 
   0  -7   9     1220.94     1209.13     40.29 o 
   1  -7   9        4.09        1.79      2.15 o 
   2  -7   9      186.00      187.21     22.53 o 
   3  -7   9       16.26       17.93     14.60 o 
   4  -7   9       68.34       62.77     13.64 o 
   5  -7   9      228.72      200.04     24.34 o 
  -9  -6   9        1.47        2.65     16.37 o 
  -8  -6   9      125.29      133.02     28.21 o 
  -7  -6   9      549.43      609.74     65.68 o 
  -6  -6   9       44.30       48.66      7.67 o 
  -5  -6   9       11.82       12.25     13.07 o 
  -4  -6   9       30.29       28.73      6.49 o 
  -3  -6   9       36.97       33.20      8.02 o 
  -2  -6   9      658.58      664.82     39.03 o 
  -1  -6   9      152.94      141.90     15.59 o 
   0  -6   9       61.84       62.82      9.74 o 
   1  -6   9      181.45      187.49     14.31 o 
   2  -6   9      159.03      150.04     21.75 o 
   3  -6   9      155.82      151.68     22.70 o 
   4  -6   9      897.77      864.77    103.05 o 
   5  -6   9      141.42      142.66     20.37 o 
  -9  -5   9      412.18      464.49     39.83 o 
  -8  -5   9      356.45      395.27     40.93 o 
  -7  -5   9      123.82      127.62     12.69 o 
  -6  -5   9      192.91      203.18     22.05 o 
  -5  -5   9      689.77      682.64     29.44 o 
  -4  -5   9     1607.10     1523.87    121.86 o 
  -3  -5   9     1156.03     1182.48     44.90 o 
  -2  -5   9        1.84        3.45      5.06 o 
  -1  -5   9      249.88      261.31     14.66 o 
   0  -5   9      301.96      315.02     18.83 o 
   1  -5   9      241.13      246.35     15.87 o 
   2  -5   9      544.90      498.62     17.85 o 
   3  -5   9        2.71        3.82      4.51 o 
   4  -5   9       30.34       42.05      7.13 o 
   5  -5   9      114.51      122.64     15.91 o 
   6  -5   9       19.78       15.89     33.81 o 
 -10  -4   9      625.69      646.19     96.09 o 
  -9  -4   9       90.42       73.60     54.20 o 
  -8  -4   9       48.87       43.57      9.93 o 
  -7  -4   9      240.61      232.10     13.84 o 
  -6  -4   9      273.52      245.77     18.60 o 
  -5  -4   9     1985.80     1828.18    138.01 o 
  -4  -4   9      406.72      443.66     25.35 o 
  -3  -4   9        1.59        2.20      2.42 o 
  -2  -4   9       16.76       18.94      8.13 o 
  -1  -4   9      136.87      133.06     15.16 o 
   0  -4   9      793.22      819.82     27.21 o 
   1  -4   9       79.71       77.98      7.05 o 
   2  -4   9        1.33        3.02      3.02 o 
   3  -4   9       96.89       93.34     11.66 o 
   4  -4   9      107.83       99.70     20.42 o 
   5  -4   9       20.80       11.93     16.54 o 
   6  -4   9        0.70        1.03      1.78 o 
 -10  -3   9      136.27      158.27     27.24 o 
  -9  -3   9      118.11      124.25     10.02 o 
  -8  -3   9       12.89        9.98     10.01 o 
  -7  -3   9      370.64      374.29     17.85 o 
  -6  -3   9     1537.31     1605.66     41.36 o 
  -5  -3   9     1259.98     1291.99     41.60 o 
  -4  -3   9      971.83      997.34     39.97 o 
  -3  -3   9        8.65        6.93      5.61 o 
  -2  -3   9      259.55      250.32     16.03 o 
  -1  -3   9     1064.85     1113.11     33.25 o 
   0  -3   9      393.04      364.15     14.43 o 
   1  -3   9      344.84      331.67     12.40 o 
   2  -3   9      352.87      351.23     13.38 o 
   3  -3   9        1.30        3.25      5.73 o 
   4  -3   9       27.97       27.45     15.86 o 
   5  -3   9      254.19      261.23     17.83 o 
 -10  -2   9        8.00        4.91      7.08 o 
  -9  -2   9       91.68       94.60     10.38 o 
  -8  -2   9      208.25      206.39     13.52 o 
  -7  -2   9      116.59      112.27     13.52 o 
  -6  -2   9       20.45       22.53      4.14 o 
  -5  -2   9      214.17      209.59     16.92 o 
  -4  -2   9      568.26      563.70     14.36 o 
  -3  -2   9      340.47      325.80      5.31 o 
  -2  -2   9      121.45       99.59      6.23 o 
  -1  -2   9       25.58       21.89      2.64 o 
   0  -2   9      790.93      785.69     24.96 o 
   1  -2   9       83.32       77.48      7.78 o 
   2  -2   9      288.48      271.73     14.36 o 
   3  -2   9     1301.95     1273.52     49.66 o 
   4  -2   9        2.40        2.05      3.52 o 
   5  -2   9      203.48      220.26     16.62 o 
 -11  -1   9       21.25       19.49      9.91 o 
 -10  -1   9      273.17      269.50     17.59 o 
  -9  -1   9        0.10        2.65      4.03 o 
  -8  -1   9       23.31       23.52      5.58 o 
  -7  -1   9        0.59        0.75      2.42 o 
  -6  -1   9      472.05      432.43     23.41 o 
  -5  -1   9       94.50       87.25      7.60 o 
  -4  -1   9       59.68       48.73      3.86 o 
  -3  -1   9      258.84      243.46      6.93 o 
  -2  -1   9      181.20      178.75      6.98 o 
  -1  -1   9      213.14      207.92     14.54 o 
   0  -1   9        0.19        0.29      2.75 o 
   1  -1   9      249.68      235.97     11.56 o 
   2  -1   9      332.26      335.49     14.72 o 
   3  -1   9       30.43       31.66      7.86 o 
   4  -1   9        0.00        0.50      3.37 o 
   5  -1   9       27.09       17.21     26.47 o 
 -11   0   9      133.79      143.09     15.43 o 
 -10   0   9      308.17      298.38     21.13 o 
  -9   0   9      826.05      832.31     59.20 o 
  -8   0   9       67.63       54.98      6.38 o 
  -7   0   9       71.15       64.29      8.35 o 
  -6   0   9        9.57       17.54      4.41 o 
  -5   0   9     1376.18     1339.78     40.55 o 
  -4   0   9      507.80      497.74     20.18 o 
  -3   0   9      430.05      461.13     14.56 o 
  -2   0   9       79.55       80.90      9.07 o 
  -1   0   9       69.69       64.79      6.41 o 
   0   0   9     1094.18     1138.35     27.81 o 
   1   0   9       13.83        9.67      7.49 o 
   2   0   9       97.03      103.32      9.95 o 
   3   0   9      157.88      142.00     14.71 o 
   4   0   9       43.05       40.80      9.80 o 
   5   0   9      247.19      282.21     32.27 o 
 -11   1   9       76.82       65.65     10.65 o 
 -10   1   9      115.46      108.37     12.36 o 
  -9   1   9        0.38        0.92      1.95 o 
  -8   1   9      190.50      199.00     12.82 o 
  -7   1   9     1137.68     1095.51     42.38 o 
  -6   1   9       31.54       26.39      4.47 o 
  -5   1   9       33.17       33.80      4.60 o 
  -4   1   9      198.36      198.86     17.09 o 
  -3   1   9       53.20       51.82      5.66 o 
  -2   1   9      593.23      573.34     21.71 o 
  -1   1   9      421.09      418.56     20.57 o 
   0   1   9      725.80      761.03     25.71 o 
   1   1   9        0.37        0.57      1.95 o 
   2   1   9       84.62       85.83      8.35 o 
   3   1   9      504.01      556.32     25.43 o 
   4   1   9       10.35        4.97     10.07 o 
 -11   2   9       20.99       14.08      8.94 o 
 -10   2   9       14.27       15.93      7.51 o 
  -9   2   9        0.04        1.16      3.24 o 
  -8   2   9      445.28      430.70     25.69 o 
  -7   2   9        7.97        4.65      4.33 o 
  -6   2   9       24.10       23.80      6.18 o 
  -5   2   9        0.03        0.88      2.76 o 
  -4   2   9       15.50       19.71      6.41 o 
  -3   2   9     3858.01     3962.39    336.21 o 
  -2   2   9        8.35        4.12      3.89 o 
  -1   2   9        9.97       10.29      8.12 o 
   0   2   9       35.56       29.20      5.79 o 
   1   2   9       49.41       51.44      6.48 o 
   2   2   9      175.68      171.98     12.93 o 
   3   2   9      150.51      172.02     13.27 o 
   4   2   9        9.37        3.90      8.45 o 
 -11   3   9        0.01        0.36      3.39 o 
 -10   3   9      558.66      606.35     20.18 o 
  -9   3   9       90.49       96.38     10.07 o 
  -8   3   9       96.72       81.00      8.58 o 
  -7   3   9        6.52        8.70      7.66 o 
  -6   3   9       26.60       26.53      7.22 o 
  -5   3   9     1209.74     1271.98     37.69 o 
  -4   3   9        1.92        1.22      2.65 o 
  -3   3   9       46.32       49.17      7.26 o 
  -2   3   9        3.66        4.82      4.24 o 
  -1   3   9        8.10        6.78      6.30 o 
   0   3   9      377.48      395.77     24.13 o 
   1   3   9        6.72        5.28      5.86 o 
   2   3   9        1.79        3.30      3.54 o 
   3   3   9        8.10        4.98      7.96 o 
 -10   4   9        6.81        4.89      4.88 o 
  -9   4   9        2.00        0.89      3.72 o 
  -8   4   9       16.08       14.90     15.24 o 
  -7   4   9      824.84      862.05     53.50 o 
  -6   4   9       78.46       77.67      8.77 o 
  -5   4   9      183.96      177.61     12.23 o 
  -4   4   9      169.81      166.07     11.70 o 
  -3   4   9        8.98        9.39      8.02 o 
  -2   4   9      276.10      289.33     20.93 o 
  -1   4   9       15.93       17.59      6.91 o 
   0   4   9      312.01      321.53     21.95 o 
   1   4   9      103.18      104.46     12.44 o 
   2   4   9      218.27      209.51     17.34 o 
 -10   5   9        9.57       10.11     11.64 o 
  -9   5   9       28.14       19.58      5.25 o 
  -8   5   9      149.70      161.19     12.54 o 
  -7   5   9       93.92       88.54     10.89 o 
  -6   5   9       27.34       21.52      6.70 o 
  -5   5   9       58.10       52.89      7.35 o 
  -4   5   9      257.32      246.08     18.32 o 
  -3   5   9      127.70      122.87     10.34 o 
  -2   5   9       20.23       17.85     13.06 o 
  -1   5   9      160.12      163.30     13.08 o 
   0   5   9      189.63      190.93     14.11 o 
   1   5   9      105.21      111.60     15.03 o 
  -9   6   9        2.42        1.59      3.72 o 
  -8   6   9       93.82       86.49      9.29 o 
  -7   6   9       50.03       50.59      8.26 o 
  -6   6   9       62.96       66.12      8.63 o 
  -5   6   9      862.18      893.59     37.33 o 
  -4   6   9      245.33      255.02     16.14 o 
  -3   6   9      175.49      191.67     14.37 o 
  -2   6   9       33.73       31.27     10.02 o 
  -1   6   9       78.93       74.51      8.70 o 
   0   6   9      229.33      210.05     21.01 o 
  -8   7   9       17.20       12.68     15.55 o 
  -7   7   9      235.29      240.14     20.12 o 
  -6   7   9      143.49      141.96     11.86 o 
  -5   7   9       35.99       39.19      7.89 o 
  -4   7   9        0.52        1.23      2.79 o 
  -3   7   9        7.91        6.55      7.96 o 
  -2   7   9      135.70      128.66     12.98 o 
  -5   8   9       83.48       92.21     15.09 o 
  -3 -11  10        8.19        6.84     20.91 o 
  -2 -11  10      119.07      134.05     27.37 o 
  -1 -11  10        0.52        0.83      5.85 o 
   1 -11  10        9.19        6.54     14.30 o 
  -5 -10  10       75.13       81.20     32.28 o 
  -4 -10  10       11.46        7.06     18.05 o 
  -3 -10  10      209.51      187.13     34.85 o 
  -2 -10  10        6.28        4.85     13.71 o 
  -1 -10  10      241.31      247.68     28.97 o 
   0 -10  10       95.34      105.45     20.02 o 
   1 -10  10       13.92        9.87     20.41 o 
   2 -10  10       19.16       12.62     24.41 o 
   3 -10  10       25.62       16.93     35.04 o 
  -6  -9  10        1.84        1.10     11.21 o 
  -5  -9  10      139.48      147.35     22.46 o 
  -4  -9  10        6.20        7.50     22.46 o 
  -3  -9  10      627.52      665.70     52.84 o 
  -2  -9  10        8.83        7.99     11.13 o 
  -1  -9  10        2.65        1.43      3.47 o 
   0  -9  10       14.92       13.34     15.68 o 
   1  -9  10      227.38      223.23     23.28 o 
   2  -9  10       65.53       82.07     18.22 o 
   3  -9  10        5.39        4.43     11.65 o 
  -7  -8  10       50.47       45.53     17.89 o 
  -6  -8  10        9.98       11.02     19.10 o 
  -5  -8  10      224.54      249.90     31.68 o 
  -4  -8  10       30.43       33.43     13.25 o 
  -3  -8  10      164.45      152.33     12.90 o 
  -2  -8  10       57.38       54.55      7.84 o 
  -1  -8  10        0.16        0.44      2.75 o 
   0  -8  10       18.17       20.99      7.10 o 
   1  -8  10       25.37       19.17     23.33 o 
   2  -8  10        8.84        6.99     10.48 o 
   3  -8  10        1.74        1.12      6.47 o 
   4  -8  10      159.35      168.02     34.05 o 
  -8  -7  10        6.90        2.39     10.45 o 
  -7  -7  10        0.46       -0.22     10.70 o 
  -6  -7  10      453.31      488.16     47.22 o 
  -5  -7  10        0.47        0.21      2.96 o 
  -4  -7  10       53.56       53.78      7.46 o 
  -3  -7  10      276.06      283.59     22.83 o 
  -2  -7  10      736.73      721.47     36.77 o 
  -1  -7  10      164.98      173.65     15.14 o 
   0  -7  10      135.60      131.05     12.38 o 
   1  -7  10      216.73      218.26     26.89 o 
   2  -7  10       54.23       53.56     11.36 o 
   3  -7  10      147.74      146.29     20.00 o 
   4  -7  10        1.90        4.15      7.10 o 
  -8  -6  10      358.82      395.00     40.80 o 
  -7  -6  10       17.93       12.26     19.25 o 
  -6  -6  10      285.39      303.13     24.15 o 
  -5  -6  10       40.65       46.31      7.30 o 
  -4  -6  10     1066.67     1055.23     52.38 o 
  -3  -6  10      545.28      547.52     29.62 o 
  -2  -6  10      175.41      179.80     19.58 o 
  -1  -6  10      509.55      534.82     26.67 o 
   0  -6  10        2.21        3.55      4.73 o 
   1  -6  10      339.51      342.87     24.70 o 
   2  -6  10       68.60       62.50     12.73 o 
   3  -6  10       81.31       83.61     17.79 o 
   4  -6  10       46.98       53.44     14.09 o 
   5  -6  10       15.03       20.93     40.75 o 
  -9  -5  10       25.55       28.30     12.70 o 
  -8  -5  10      154.50      151.10     26.22 o 
  -7  -5  10        4.13        3.80      5.74 o 
  -6  -5  10       31.74       30.51      7.00 o 
  -5  -5  10        4.05        2.83      2.92 o 
  -4  -5  10      169.85      177.72     20.10 o 
  -3  -5  10      200.60      209.65     19.19 o 
  -2  -5  10      259.91      265.81     16.29 o 
  -1  -5  10       58.22       63.00      9.98 o 
   0  -5  10        0.69        1.73      3.17 o 
   1  -5  10      369.45      363.96     22.59 o 
   2  -5  10       82.90       87.28     17.32 o 
   3  -5  10       73.42       84.05     44.10 o 
   4  -5  10       64.43       71.64     17.38 o 
   5  -5  10        2.26        3.09      6.67 o 
 -10  -4  10        0.62        0.63      9.78 o 
  -9  -4  10       30.02       29.07     44.25 o 
  -8  -4  10       60.27       64.65     10.34 o 
  -7  -4  10        0.81        2.36      5.19 o 
  -6  -4  10        6.50        5.29      6.33 o 
  -5  -4  10       24.20       25.00     20.25 o 
  -4  -4  10      131.29      138.83     13.02 o 
  -3  -4  10       26.60       27.40      8.86 o 
  -2  -4  10      269.45      259.63     14.78 o 
  -1  -4  10       49.55       43.56     10.04 o 
   0  -4  10       39.67       40.55      7.80 o 
   1  -4  10      283.60      305.11     17.84 o 
   2  -4  10       66.16       64.43     13.82 o 
   3  -4  10       28.96       26.82      9.45 o 
   4  -4  10       43.75       40.78     12.54 o 
   5  -4  10       40.43       22.33     28.27 o 
 -10  -3  10       34.49       35.19     14.02 o 
  -9  -3  10       28.73       32.27      7.65 o 
  -8  -3  10       43.55       46.92      8.81 o 
  -7  -3  10        9.33        8.08     11.57 o 
  -6  -3  10       84.67       90.04     12.48 o 
  -5  -3  10        2.78        3.45      4.11 o 
  -4  -3  10      219.62      229.93     15.54 o 
  -3  -3  10      183.84      180.47     17.10 o 
  -2  -3  10      103.28      118.33     12.87 o 
  -1  -3  10      431.78      450.75     20.11 o 
   0  -3  10       36.13       29.21     10.60 o 
   1  -3  10       37.08       49.70      6.57 o 
   2  -3  10      344.85      337.70     20.61 o 
   3  -3  10       61.70       55.55      7.57 o 
   4  -3  10       77.74       98.32     17.43 o 
   5  -3  10       12.27        8.44     15.24 o 
 -10  -2  10        0.03        0.99      2.95 o 
  -9  -2  10       37.28       38.32      8.16 o 
  -8  -2  10      402.04      428.83     33.55 o 
  -7  -2  10       35.28       39.38      7.87 o 
  -6  -2  10       55.09       59.02      8.47 o 
  -5  -2  10       89.45       87.50     10.21 o 
  -4  -2  10      105.39      105.71     12.91 o 
  -3  -2  10      359.77      357.79     22.67 o 
  -2  -2  10       12.04        9.91      2.71 o 
  -1  -2  10        0.81        3.45      2.89 o 
   0  -2  10       37.06       37.57      5.43 o 
   1  -2  10       99.66       99.53      9.45 o 
   2  -2  10        7.98        8.86      8.23 o 
   3  -2  10        1.72        3.11      4.11 o 
   4  -2  10      126.46      137.81     12.19 o 
 -10  -1  10      129.23      131.38     15.41 o 
  -9  -1  10      121.81      128.45     10.02 o 
  -8  -1  10       40.42       39.20      6.59 o 
  -7  -1  10       42.55       43.63      5.64 o 
  -6  -1  10        2.72        1.67      2.68 o 
  -5  -1  10       34.46       36.50      5.85 o 
  -4  -1  10      269.35      275.63      9.97 o 
  -3  -1  10       82.15       75.24      6.97 o 
  -2  -1  10      190.42      188.46     17.10 o 
  -1  -1  10       22.36       24.79      4.57 o 
   0  -1  10       17.79       18.68      6.23 o 
   1  -1  10        5.03        7.70      5.36 o 
   2  -1  10       26.53       28.35      5.43 o 
   3  -1  10       18.77       11.46      7.03 o 
   4  -1  10       35.66       30.30      9.07 o 
 -10   0  10       12.76       16.02      5.73 o 
  -9   0  10        0.93        2.07      2.97 o 
  -8   0  10       86.14       82.34      7.63 o 
  -7   0  10        5.51        7.14      4.80 o 
  -6   0  10      372.49      398.07     15.02 o 
  -5   0  10      163.64      155.60      8.93 o 
  -4   0  10     1108.69     1173.16     27.59 o 
  -3   0  10      683.15      729.10     22.88 o 
  -2   0  10       93.51       93.50      7.82 o 
  -1   0  10      140.31      134.34     12.48 o 
   0   0  10      208.14      217.14     14.49 o 
   1   0  10      146.20      144.80     10.96 o 
   2   0  10      476.86      491.45     29.29 o 
   3   0  10        6.98        4.45      7.98 o 
   4   0  10        4.99        1.26      5.12 o 
 -10   1  10        1.67        2.12      2.87 o 
  -9   1  10        1.28        0.47      3.07 o 
  -8   1  10      199.50      200.31     14.03 o 
  -7   1  10      107.77      100.46      8.99 o 
  -6   1  10      339.19      316.75     14.12 o 
  -5   1  10      874.93      916.56     30.72 o 
  -4   1  10       85.40       77.27      8.74 o 
  -3   1  10      157.27      153.43     11.11 o 
  -2   1  10      210.05      197.39     18.81 o 
  -1   1  10      157.16      150.92     14.05 o 
   0   1  10      148.34      150.58     11.34 o 
   1   1  10        2.66        2.24      3.55 o 
   2   1  10       16.74       17.21      6.19 o 
   3   1  10       43.14       43.39      8.46 o 
 -10   2  10      118.60      111.76     11.85 o 
  -9   2  10      149.94      136.81     11.32 o 
  -8   2  10       92.71      106.01     11.08 o 
  -7   2  10        0.04        1.54      1.78 o 
  -6   2  10        1.70        2.01      2.33 o 
  -5   2  10        2.66        2.34      3.87 o 
  -4   2  10      226.39      223.11     13.85 o 
  -3   2  10       42.86       44.56      6.07 o 
  -2   2  10       19.26       15.46     13.83 o 
  -1   2  10       41.01       45.75      6.08 o 
   0   2  10       47.21       43.65      5.96 o 
   1   2  10       45.00       42.88      6.12 o 
   2   2  10      316.37      332.59     15.75 o 
   3   2  10       11.46        5.42     12.07 o 
 -10   3  10      231.24      247.54     20.48 o 
  -9   3  10        2.62        1.68      2.89 o 
  -8   3  10       81.85       81.74     10.51 o 
  -7   3  10        3.70        5.30      7.30 o 
  -6   3  10      222.87      219.46     16.31 o 
  -5   3  10      578.86      607.73     34.58 o 
  -4   3  10      149.37      134.58     11.23 o 
  -3   3  10      319.30      333.13     25.18 o 
  -2   3  10       94.55       90.35      9.23 o 
  -1   3  10      214.73      228.95     16.25 o 
   0   3  10      425.54      463.25     22.87 o 
   1   3  10       42.49       35.04      6.91 o 
   2   3  10      313.85      327.00     29.62 o 
 -10   4  10        7.67        7.23      7.40 o 
  -9   4  10        2.38        2.99      4.48 o 
  -8   4  10       30.67       26.03      6.10 o 
  -7   4  10       24.44       30.46      7.66 o 
  -6   4  10      105.97      112.77     12.37 o 
  -5   4  10      222.13      230.23     17.28 o 
  -4   4  10        1.65        2.07      2.77 o 
  -3   4  10       41.76       45.01      6.79 o 
  -2   4  10       97.19       93.95     11.09 o 
  -1   4  10       41.84       43.87      7.89 o 
   0   4  10      220.79      224.35     13.44 o 
   1   4  10        2.53        5.06      6.75 o 
  -9   5  10       42.97       40.27      8.37 o 
  -8   5  10      549.17      569.00     21.39 o 
  -7   5  10       51.15       41.14      8.61 o 
  -6   5  10       15.47       10.55     12.86 o 
  -5   5  10       10.84        9.33      9.47 o 
  -4   5  10       72.31       66.76      8.19 o 
  -3   5  10      572.49      609.21     29.23 o 
  -2   5  10        6.15        8.34      9.92 o 
  -1   5  10      186.71      205.45     18.30 o 
   0   5  10        8.11        5.87      7.24 o 
  -8   6  10       11.40        5.74      8.35 o 
  -7   6  10       15.77       10.14     10.84 o 
  -6   6  10      156.21      163.69     11.65 o 
  -5   6  10      614.16      617.98     21.75 o 
  -4   6  10       12.99       11.59     13.94 o 
  -3   6  10      293.36      321.92     26.77 o 
  -2   6  10        7.19        3.91      5.79 o 
  -6   7  10       75.39       58.62     10.86 o 
  -5   7  10       24.17       23.86      7.52 o 
  -4 -10  11       52.19       47.82     17.51 o 
  -3 -10  11       74.23       81.21     23.08 o 
  -2 -10  11      146.28      154.73     41.58 o 
  -1 -10  11      271.69      280.26     37.73 o 
   0 -10  11        0.57        0.54      4.29 o 
   1 -10  11       18.43       20.63     17.51 o 
  -5  -9  11       25.56       23.33     47.34 o 
  -4  -9  11       49.63       56.28     16.07 o 
  -3  -9  11       99.71      110.35     23.93 o 
  -2  -9  11       32.43       30.96      7.67 o 
  -1  -9  11       83.11       97.23     14.01 o 
   0  -9  11      155.97      189.66     23.68 o 
   1  -9  11       46.27       43.83     10.60 o 
   2  -9  11      295.78      288.90     45.63 o 
  -7  -8  11        3.14        2.55     10.48 o 
  -6  -8  11       28.20       34.20     14.82 o 
  -5  -8  11       77.68       87.26     22.34 o 
  -4  -8  11        1.26        2.14      3.21 o 
  -3  -8  11      217.88      227.79     16.87 o 
  -2  -8  11      234.29      231.34     20.27 o 
  -1  -8  11       93.18       87.29     13.26 o 
   0  -8  11       15.23       14.08     19.73 o 
   1  -8  11       64.78       59.55     18.24 o 
   2  -8  11      189.22      205.97     23.29 o 
   3  -8  11        0.71        0.90      4.61 o 
  -7  -7  11       64.31       62.99     16.51 o 
  -6  -7  11      318.54      361.08     43.27 o 
  -5  -7  11      140.57      150.71     17.67 o 
  -4  -7  11       73.28       72.67     11.08 o 
  -3  -7  11      324.84      313.24     25.28 o 
  -2  -7  11      134.53      142.97     16.02 o 
  -1  -7  11      369.14      403.37     30.05 o 
   0  -7  11       45.84       42.16      9.05 o 
   1  -7  11       20.09       18.23     24.09 o 
   2  -7  11       58.58       55.64     14.00 o 
   3  -7  11      433.25      459.00     53.30 o 
  -8  -6  11      506.37      580.01     76.47 o 
  -7  -6  11      189.92      214.93     32.68 o 
  -6  -6  11        5.77        3.28      4.62 o 
  -5  -6  11       35.73       40.93     11.76 o 
  -4  -6  11      438.11      439.40     32.53 o 
  -3  -6  11      487.33      510.97     36.39 o 
  -2  -6  11      130.46      124.51     13.02 o 
  -1  -6  11        3.94        3.75      4.34 o 
   0  -6  11       48.96       51.79      9.71 o 
   1  -6  11      625.41      657.64     70.62 o 
   2  -6  11       77.68       85.73     15.82 o 
   3  -6  11       44.67       55.16     16.70 o 
  -9  -5  11      380.91      388.41     63.16 o 
  -8  -5  11       35.24       31.23     12.45 o 
  -7  -5  11       33.21       25.48      6.66 o 
  -6  -5  11      110.75      105.31     13.98 o 
  -5  -5  11        1.33        1.37      2.70 o 
  -4  -5  11      707.73      680.78     36.90 o 
  -3  -5  11       52.88       54.50     12.08 o 
  -2  -5  11        1.08        0.85      3.60 o 
  -1  -5  11       36.65       36.63      9.14 o 
   0  -5  11      151.41      154.01     13.97 o 
   1  -5  11        2.95        5.89      9.42 o 
   2  -5  11       49.09       42.63     18.23 o 
   3  -5  11       12.31       13.22     18.89 o 
   4  -5  11      100.42      105.26     23.22 o 
  -9  -4  11       44.45       40.94     13.02 o 
  -8  -4  11      156.77      148.84     15.27 o 
  -7  -4  11      363.45      368.82     32.30 o 
  -6  -4  11      392.71      402.04     31.43 o 
  -5  -4  11      329.74      322.41     21.79 o 
  -4  -4  11      209.47      219.96     17.22 o 
  -3  -4  11       27.29       29.71     10.75 o 
  -2  -4  11      644.68      659.12     28.38 o 
  -1  -4  11      222.44      209.53     16.41 o 
   0  -4  11       66.32       59.96      8.52 o 
   1  -4  11      356.97      331.86     38.32 o 
   2  -4  11       20.33       14.92      7.92 o 
   3  -4  11      425.23      490.05     38.14 o 
   4  -4  11       65.45       58.84     17.91 o 
  -9  -3  11      352.80      350.59     23.84 o 
  -8  -3  11      199.54      194.61     17.87 o 
  -7  -3  11        4.17        3.78      5.04 o 
  -6  -3  11        0.19        0.85      2.75 o 
  -5  -3  11       53.00       48.14      8.37 o 
  -4  -3  11      434.08      464.38     23.50 o 
  -3  -3  11      340.46      349.75     21.01 o 
  -2  -3  11      158.25      162.17     20.33 o 
  -1  -3  11       64.64       64.11      9.04 o 
   0  -3  11        7.50        4.47      4.28 o 
   1  -3  11      648.21      579.62     53.08 o 
   2  -3  11       12.27        9.63     15.93 o 
   3  -3  11       10.27        8.41     19.58 o 
 -10  -2  11       26.55       15.98     28.70 o 
  -9  -2  11      138.22      145.63     15.43 o 
  -8  -2  11        6.26        5.60      4.99 o 
  -7  -2  11       35.36       33.18      7.83 o 
  -6  -2  11       31.75       29.27      6.94 o 
  -5  -2  11       13.49       19.13     15.27 o 
  -4  -2  11        0.00        0.81      6.01 o 
  -3  -2  11       44.04       36.40      8.71 o 
  -2  -2  11       66.99       62.38     10.17 o 
  -1  -2  11      299.69      312.62     20.97 o 
   0  -2  11       10.30       10.22      9.57 o 
   1  -2  11        1.99        1.48      2.81 o 
   2  -2  11       15.08       11.39     21.28 o 
   3  -2  11      166.49      161.51     27.99 o 
 -10  -1  11       67.08       78.76     15.55 o 
  -9  -1  11      178.03      166.44     17.65 o 
  -8  -1  11      156.30      147.11     19.29 o 
  -7  -1  11      659.37      605.12     90.48 o 
  -6  -1  11      190.66      183.77     17.81 o 
  -5  -1  11       49.00       40.76     24.49 o 
  -4  -1  11      595.62      616.62     30.05 o 
  -3  -1  11       35.09       28.07      8.52 o 
  -2  -1  11     1127.92     1195.26     56.03 o 
  -1  -1  11      201.30      198.02     17.03 o 
   0  -1  11        4.80        3.62      4.00 o 
   1  -1  11      639.95      628.88     50.03 o 
   2  -1  11       39.25       35.05     29.37 o 
   3  -1  11      229.81      267.40     43.67 o 
 -10   0  11        0.01        0.93      3.67 o 
  -9   0  11      292.80      304.32     24.79 o 
  -8   0  11        2.60        1.35      3.77 o 
  -7   0  11      100.89      101.87     12.61 o 
  -6   0  11      583.25      568.83     40.99 o 
  -5   0  11      216.90      226.95     19.20 o 
  -4   0  11       46.25       47.35      5.53 o 
  -3   0  11       77.82       69.41      7.25 o 
  -2   0  11       35.56       35.87      9.17 o 
  -1   0  11      558.83      551.36     34.03 o 
   0   0  11        0.14        0.80      2.30 o 
   1   0  11      429.67      481.86     22.86 o 
   2   0  11        8.69        7.42     10.28 o 
 -10   1  11        1.93        2.06      4.92 o 
  -9   1  11      128.06      134.51     14.70 o 
  -8   1  11       27.57       24.94     24.62 o 
  -7   1  11      531.47      539.58     39.13 o 
  -6   1  11       52.50       40.48      5.63 o 
  -5   1  11      425.65      398.66     23.53 o 
  -4   1  11      104.41       99.73     11.75 o 
  -3   1  11       55.64       58.67      6.77 o 
  -2   1  11     1129.05     1096.04     57.31 o 
  -1   1  11       61.85       66.10      7.54 o 
   0   1  11        6.40        5.77      6.69 o 
   1   1  11        4.04        3.56      5.21 o 
   2   1  11      119.36      107.31     16.50 o 
 -10   2  11       26.51       25.44     29.02 o 
  -9   2  11      736.09      761.32     45.07 o 
  -8   2  11       25.64       27.85      6.61 o 
  -7   2  11      123.89      130.55     13.17 o 
  -6   2  11      370.62      382.05     23.42 o 
  -5   2  11        3.05        4.37      4.88 o 
  -4   2  11      329.50      331.16     21.87 o 
  -3   2  11       24.88       25.50      5.94 o 
  -2   2  11        0.08       -0.32      2.63 o 
  -1   2  11      138.61      140.77     11.90 o 
   0   2  11      196.44      193.93     14.53 o 
   1   2  11       70.69       68.51      7.90 o 
  -9   3  11       63.91       64.33      8.11 o 
  -8   3  11       91.33       76.90     10.25 o 
  -7   3  11       20.57       22.47      5.85 o 
  -6   3  11      215.67      226.28     17.04 o 
  -5   3  11        0.13        0.92      2.53 o 
  -4   3  11       70.58       73.66      9.77 o 
  -3   3  11      445.17      468.48     30.38 o 
  -2   3  11       16.61       10.76     12.90 o 
  -1   3  11       32.70       32.96      5.75 o 
   0   3  11      172.63      161.69     14.87 o 
  -9   4  11       11.50       12.75      6.35 o 
  -8   4  11        8.21        8.60     13.16 o 
  -7   4  11      209.94      231.35     14.90 o 
  -6   4  11        1.00        1.63      3.66 o 
  -5   4  11        1.13        1.38      2.51 o 
  -4   4  11       79.54       72.03     11.64 o 
  -3   4  11       29.07       23.63      6.45 o 
  -2   4  11        3.19        1.73      3.89 o 
  -1   4  11        4.02        4.85      7.58 o 
  -8   5  11       21.18       11.19     17.34 o 
  -7   5  11        4.17        4.00      3.98 o 
  -6   5  11       52.97       53.38      7.46 o 
  -5   5  11      367.08      398.07     28.81 o 
  -4   5  11      488.74      485.64     39.25 o 
  -3   5  11      222.18      213.58     18.50 o 
  -2   5  11       98.49      108.33     13.04 o 
  -4  -9  12       20.65       12.59     26.85 o 
  -3  -9  12        2.30        1.79      3.68 o 
  -2  -9  12       58.76       48.85      8.01 o 
  -1  -9  12       25.72       33.55     11.71 o 
   0  -9  12      222.33      223.19     37.18 o 
   1  -9  12       19.94       23.36     11.76 o 
  -6  -8  12      373.65      391.57     63.89 o 
  -5  -8  12      727.02      728.71     52.47 o 
  -4  -8  12      296.31      316.70     33.50 o 
  -3  -8  12        0.55        3.23      5.33 o 
  -2  -8  12        2.59        3.37      6.47 o 
  -1  -8  12      352.83      362.78     19.29 o 
   0  -8  12        4.66        5.61      9.75 o 
   1  -8  12       36.44       42.32     12.87 o 
  -7  -7  12      202.10      206.70     38.43 o 
  -6  -7  12      266.62      300.21     45.07 o 
  -5  -7  12        3.35        5.64      8.83 o 
  -4  -7  12       25.69       26.94      8.78 o 
  -3  -7  12      938.71      988.39     48.91 o 
  -2  -7  12        5.63        4.93      5.72 o 
  -1  -7  12      164.29      174.97     15.44 o 
   0  -7  12       51.08       56.82     14.88 o 
   1  -7  12       22.30       26.55     10.20 o 
   2  -7  12       91.82       96.78     24.22 o 
  -8  -6  12        0.01        1.61      8.74 o 
  -7  -6  12       49.93       51.58     15.11 o 
  -6  -6  12      228.61      220.62     18.88 o 
  -5  -6  12       55.49       56.44     11.44 o 
  -4  -6  12      406.99      378.05     29.81 o 
  -3  -6  12       42.58       42.29      8.85 o 
  -2  -6  12       47.55       51.06      9.47 o 
  -1  -6  12      205.76      216.93     19.25 o 
   0  -6  12       22.98       29.73     10.85 o 
   1  -6  12       19.90       17.82     29.25 o 
   2  -6  12        8.32        5.25     14.56 o 
  -8  -5  12       38.67       45.87     20.45 o 
  -7  -5  12        4.31        4.05      7.08 o 
  -6  -5  12      181.32      187.66     16.92 o 
  -5  -5  12        8.13        8.77     14.46 o 
  -4  -5  12       46.24       42.12      9.62 o 
  -3  -5  12      152.82      166.20     16.94 o 
  -2  -5  12        2.93        4.89      4.70 o 
  -1  -5  12       86.03       93.52     16.62 o 
   0  -5  12        0.58        1.83      4.78 o 
   1  -5  12       17.34       12.66     24.70 o 
   2  -5  12       11.43        9.29     26.35 o 
  -9  -4  12        1.16        1.75      7.98 o 
  -8  -4  12      121.22      133.04     14.48 o 
  -7  -4  12       38.32       43.80      8.68 o 
  -6  -4  12       80.43       81.47     12.75 o 
  -5  -4  12        0.22        1.14      4.56 o 
  -4  -4  12        2.93        4.78      7.75 o 
  -3  -4  12      189.65      200.72     17.62 o 
  -2  -4  12       57.62       60.68      8.95 o 
  -1  -4  12        6.85        9.24      8.53 o 
   0  -4  12       56.16       51.44     10.03 o 
   1  -4  12        1.06        1.23      7.68 o 
   2  -4  12       59.87       69.58     22.95 o 
  -9  -3  12        5.95        3.46      7.97 o 
  -8  -3  12        0.79        0.49      3.35 o 
  -7  -3  12      108.77      112.74     13.81 o 
  -6  -3  12       39.72       38.83     29.01 o 
  -5  -3  12      160.19      174.33     17.62 o 
  -4  -3  12       32.51       31.99      9.56 o 
  -3  -3  12      175.72      175.61     16.30 o 
  -2  -3  12        0.81        2.96      5.50 o 
  -1  -3  12        1.81        2.32      3.29 o 
   0  -3  12        2.13        1.44      3.64 o 
   1  -3  12      122.16      142.44     26.88 o 
  -9  -2  12       65.58       71.27     11.54 o 
  -8  -2  12      186.91      210.48     20.12 o 
  -7  -2  12       35.25       29.57     10.64 o 
  -6  -2  12       58.23       58.76     11.35 o 
  -5  -2  12      610.10      652.52     46.41 o 
  -4  -2  12        0.15       -0.06      4.74 o 
  -3  -2  12        5.82        7.04      7.05 o 
  -2  -2  12      138.21      136.16     13.51 o 
  -1  -2  12       31.86       30.80     14.01 o 
   0  -2  12      300.92      344.57     23.36 o 
   1  -2  12      159.35      166.64     23.11 o 
   2  -2  12       15.23        9.60     18.05 o 
  -9  -1  12        5.78        6.29      9.79 o 
  -8  -1  12       55.28       59.76     15.31 o 
  -7  -1  12      650.69      694.06     40.02 o 
  -6  -1  12        6.96       11.67     12.80 o 
  -5  -1  12       12.11        9.81      9.72 o 
  -4  -1  12       79.09       78.75     10.31 o 
  -3  -1  12      127.03      133.84     12.90 o 
  -2  -1  12      443.44      470.33     33.94 o 
  -1  -1  12      164.79      155.39     17.09 o 
   0  -1  12      334.72      314.21     23.46 o 
   1  -1  12       65.47       83.64     18.02 o 
   2  -1  12       71.80       71.76     22.08 o 
  -9   0  12       82.36       80.27     12.17 o 
  -8   0  12        2.07        2.74      5.77 o 
  -7   0  12      180.13      164.86     17.10 o 
  -6   0  12      206.27      196.13     20.00 o 
  -5   0  12       93.74       85.66     14.68 o 
  -4   0  12      542.75      560.46     39.34 o 
  -3   0  12      121.57      122.99     12.76 o 
  -2   0  12      168.42      164.97     17.84 o 
  -1   0  12       19.23       16.80     21.48 o 
   0   0  12        0.53        1.59      2.39 o 
   1   0  12       81.53       72.62      9.59 o 
  -9   1  12        1.21        2.55      5.18 o 
  -8   1  12      314.20      319.79     22.35 o 
  -7   1  12      232.05      259.40     23.43 o 
  -6   1  12       10.51       11.58     15.47 o 
  -5   1  12      235.70      248.93     32.63 o 
  -4   1  12        0.09        1.14      3.93 o 
  -3   1  12       37.19       37.91      8.24 o 
  -2   1  12       86.40       92.84     12.16 o 
  -1   1  12       47.45       41.10     10.86 o 
   0   1  12      298.97      364.79     32.17 o 
  -9   2  12      209.73      230.27     29.65 o 
  -8   2  12        2.77        1.47      5.43 o 
  -7   2  12      371.97      372.76     32.26 o 
  -6   2  12       39.83       40.20     10.40 o 
  -5   2  12        4.31        3.32      4.96 o 
  -4   2  12      330.87      355.44     25.18 o 
  -3   2  12      150.48      150.45     17.36 o 
  -2   2  12      422.47      481.00     25.55 o 
  -1   2  12       46.90       44.36      9.80 o 
   0   2  12        0.99        0.26      2.93 o 
  -8   3  12        1.19        1.11      3.50 o 
  -7   3  12       14.26       12.73     25.85 o 
  -6   3  12        8.94        8.90     11.27 o 
  -5   3  12        2.67        2.67      4.56 o 
  -4   3  12       95.09       90.94     11.34 o 
  -3   3  12       33.90       35.79      8.39 o 
  -2   3  12        8.80       10.73     13.18 o 
  -1   3  12       66.46       56.06     11.87 o 
  -7   4  12      124.39      122.04     18.61 o 
  -6   4  12       11.36        9.77      5.15 o 
  -5   4  12      186.87      185.85     16.37 o 
  -4   4  12      190.25      196.85     20.27 o 
  -3   4  12      143.25      139.28     15.41 o 
  -4  -8  13        7.91        6.15     14.64 o 
  -3  -8  13       14.78       12.04     13.14 o 
  -2  -8  13      164.38      141.94     20.41 o 
  -1  -8  13      636.12      729.93    104.42 o 
  -6  -7  13       19.88       13.65     30.31 o 
  -5  -7  13       12.34        6.83      9.05 o 
  -4  -7  13       19.50       14.74      6.87 o 
  -3  -7  13      655.92      621.57     29.28 o 
  -2  -7  13       56.17       53.19      8.92 o 
  -1  -7  13       98.13      113.04     20.12 o 
   0  -7  13       11.98        9.49     17.60 o 
  -7  -6  13        0.10        1.59      6.67 o 
  -6  -6  13       14.84        8.87     21.11 o 
  -5  -6  13       18.27       15.06      7.15 o 
  -4  -6  13       83.58       90.89     14.47 o 
  -3  -6  13       40.34       32.64     10.11 o 
  -2  -6  13       18.17       13.54     15.47 o 
  -1  -6  13       87.28       85.75     10.58 o 
   1  -6  13      147.60      169.87     31.86 o 
  -7  -5  13        0.04        0.53      3.99 o 
  -6  -5  13      351.03      396.33     22.66 o 
  -5  -5  13        3.02        3.00      6.74 o 
  -4  -5  13       51.73       59.06     11.87 o 
  -3  -5  13        0.20        0.38      4.56 o 
  -2  -5  13       12.07        7.19     12.34 o 
  -1  -5  13      532.23      549.41     29.48 o 
   0  -5  13       18.59       16.63     17.33 o 
   1  -5  13       19.80       32.23     12.82 o 
  -8  -4  13      426.14      466.26     51.62 o 
  -7  -4  13       16.49       11.80     21.41 o 
  -6  -4  13       89.79       99.33     15.30 o 
  -5  -4  13      159.50      153.46     15.83 o 
  -4  -4  13      117.56      121.42     14.53 o 
  -3  -4  13      374.28      392.38     24.63 o 
  -2  -4  13      147.97      141.21     15.56 o 
  -1  -4  13      120.36      122.11     20.75 o 
   0  -4  13       29.75       23.69     11.97 o 
   1  -4  13        4.72        3.61      6.83 o 
  -8  -3  13      113.74      107.57     16.79 o 
  -7  -3  13        0.12        1.25      3.02 o 
  -6  -3  13       22.34       23.65     31.86 o 
  -5  -3  13       17.96       17.89     11.92 o 
  -4  -3  13       18.95       23.82     24.50 o 
  -3  -3  13        3.11        3.38      6.14 o 
  -2  -3  13       16.18       15.43     12.97 o 
  -1  -3  13        4.23        6.00      5.69 o 
   0  -3  13        0.61        1.68      5.79 o 
   1  -3  13        6.05        6.26     17.11 o 
  -8  -2  13        6.04        6.80     10.79 o 
  -7  -2  13       20.87       14.78     27.96 o 
  -6  -2  13      451.42      486.62     34.43 o 
  -5  -2  13      152.73      149.19     15.29 o 
  -4  -2  13       80.79       76.51     11.26 o 
  -3  -2  13       14.64       15.32     17.57 o 
  -2  -2  13      282.52      265.00     22.92 o 
  -1  -2  13      617.79      651.20     30.48 o 
   0  -2  13      426.56      428.68     35.61 o 
  -8  -1  13      207.47      220.42     23.24 o 
  -7  -1  13       55.69       41.49     12.47 o 
  -6  -1  13      162.67      169.43     17.76 o 
  -5  -1  13       15.72       10.12     12.25 o 
  -4  -1  13        4.61        4.48      7.67 o 
  -3  -1  13      269.93      294.46     26.48 o 
  -2  -1  13       65.76       63.89     11.50 o 
  -1  -1  13      108.10       92.83     10.83 o 
   0  -1  13        0.43        1.88      4.12 o 
  -8   0  13      770.41      784.01     80.17 o 
  -7   0  13       79.02       61.48     11.33 o 
  -6   0  13       75.32       68.49     11.07 o 
  -5   0  13        5.45        4.83      8.69 o 
  -4   0  13       19.20       12.34     17.80 o 
  -3   0  13       86.65       91.60     14.48 o 
  -2   0  13      199.30      207.35     17.14 o 
  -1   0  13      255.81      243.10     24.49 o 
  -8   1  13       44.43       54.81     13.67 o 
  -7   1  13        2.83        5.49     13.23 o 
  -6   1  13       62.13       65.75     10.67 o 
  -5   1  13      332.24      357.93     22.08 o 
  -4   1  13       48.27       51.31     10.02 o 
  -3   1  13       15.43       11.72     15.65 o 
  -2   1  13       55.36       67.24     10.85 o 
  -1   1  13       29.34       25.60      6.83 o 
  -7   2  13       11.62        9.44     16.46 o 
  -6   2  13      128.86      127.07     16.35 o 
  -5   2  13        6.10        5.46      8.60 o 
  -4   2  13       19.70       20.35      9.72 o 
  -3   2  13      164.89      160.16     21.82 o 
  -5   3  13       26.03       27.92      7.85 o 
  -5  -6  14      123.70      118.85     17.19 o 
  -4  -6  14       13.80       18.20      8.55 o 
  -3  -6  14       12.22        8.64     17.47 o 
  -2  -6  14       42.78       46.23     10.94 o 
  -6  -5  14      149.19      159.55     23.10 o 
  -5  -5  14        0.21        0.99      4.39 o 
  -4  -5  14       65.47       72.19     11.08 o 
  -3  -5  14        5.43        4.03      9.14 o 
  -2  -5  14       14.57       14.31      7.18 o 
  -1  -5  14      166.32      184.86     33.84 o 
  -6  -4  14       20.52       12.30     22.93 o 
  -5  -4  14       44.39       38.93      8.95 o 
  -4  -4  14       32.88       29.73      8.24 o 
  -3  -4  14        4.55        4.71      8.93 o 
  -2  -4  14      173.82      182.49     23.18 o 
  -1  -4  14       99.79      118.50     37.32 o 
  -7  -3  14       11.13       10.64     12.07 o 
  -6  -3  14        1.70        2.71      4.83 o 
  -5  -3  14       50.02       41.77     12.29 o 
  -4  -3  14      584.29      655.95     36.27 o 
  -3  -3  14       48.61       47.03     11.26 o 
  -2  -3  14       30.03       31.02     11.62 o 
  -1  -3  14       93.37      102.65     16.95 o 
  -7  -2  14       18.00       12.86     23.57 o 
  -6  -2  14      363.87      391.78     42.71 o 
  -5  -2  14       88.72       80.43     13.36 o 
  -4  -2  14       63.11       67.98     12.47 o 
  -3  -2  14        5.87        4.44      8.22 o 
  -2  -2  14        3.15        4.11      7.39 o 
  -7  -1  14       37.50       38.76     10.87 o 
  -6  -1  14       67.64       56.40     14.73 o 
  -5  -1  14       24.57       23.37     10.59 o 
  -4  -1  14        0.35        1.30      3.34 o 
  -3  -1  14        3.26        4.07      6.16 o 
  -2  -1  14       74.65       80.46     18.28 o 
  -6   0  14       22.59       28.53      8.81 o 
  -5   0  14       32.90       33.99      9.77 o 
  -4   0  14      274.66      296.51     36.70 o 
  -3   0  14       78.20       88.93     16.78 o 
                                                 
